# Supplementary material for: Genetic Differentiation Revealed by Selective Loci of Drought-Responding EST-SSRs between Upland and Lowland Rice in China
Source: PLoS One. 2014 Oct 6;9(10):e106352. doi: 10.1371/journal.pone.0106352 (PMC4186790; doi:10.1371/journal.pone.0106352)
Supplement: Table S3 — Original data for SSR scoring and field evaluated traits (xls). (XLS) [file pone.0106352.s004.xls]

## Sheet: SSR data
Sample No.	Species	Type	Subspecies	Source	E986		E823		E4208		E1350		E1618		E214		E4198		E2031		E2011		E620		E3735		E4199		E362		E1234		E359		E1057		E201		E647		E1177		E1719		E1899		E1949		E19
121	O.sativa	Upland	Japonica	Guangxi	7	7	4	4	4	4	8	8	5	5	9	9	3	3	4	4	5	5	4	4	9	9	2	2	3	3	1	1	5	5	8	8	6	6	6	6	18	18	2	2	3	3	8	8	4
122	O.sativa	Upland	Japonica	Guangxi	7	7	4	4	4	4	8	8	5	5	9	9	3	4	4	4	2	6	3	3	9	9	2	2	3	3	1	1	5	5	8	8	6	6	5	6	16	16	2	2	3	3	9	9	4
123	O.sativa	Upland	Japonica	Guangxi	8	8	4	4	4	4	8	8	5	5	10	10	5	5	4	4	2	5	4	4	9	9	2	2	3	3	1	1	5	5	8	8	6	6	6	6	17	17	2	2	3	3	9	9	4
124	O.sativa	Upland	Japonica	Guangxi	7	10	4	4	4	4	8	8	5	5	7	7	6	6	5	5	5	5	4	4	7	7	2	2	3	3	1	1	4	4	3	3	4	6	6	6	16	16	2	2	4	4	9	9	4
125	O.sativa	Upland	Japonica	Guangxi	10	10	4	4	4	4	5	5	3	5	8	8	5	5	4	4	5	5	4	4	7	7	2	2	3	3	1	1	5	5	6	6	6	6	6	6	17	17	2	2	4	4	9	9	0
126	O.sativa	Upland	Japonica	Guangxi	0	0	4	4	4	4	7	7	2	5	8	8	5	5	4	4	2	5	4	4	7	7	5	5	3	3	3	3	4	4	6	6	3	6	6	6	8	8	2	2	4	4	9	9	6
127	O.sativa	Upland	Japonica	Guangxi	10	10	4	4	4	4	8	8	5	5	7	7	3	3	4	4	5	5	4	4	7	7	2	2	3	3	1	1	4	4	5	5	4	6	6	6	16	16	2	2	4	4	9	9	4
268	O.sativa	Upland	Japonica	Guangxi	13	13	5	5	4	4	4	4	6	6	7	7	4	4	3	3	6	6	5	5	7	7	2	2	3	3	1	1	4	4	4	4	6	6	6	6	16	16	2	2	4	4	9	9	4
270	O.sativa	Upland	Japonica	Guangxi	10	10	4	4	4	4	8	8	6	6	7	7	3	3	3	3	6	6	4	4	7	7	2	2	3	3	1	1	4	4	6	6	6	6	6	6	15	15	2	2	4	4	9	9	4
271	O.sativa	Upland	Japonica	Guangxi	11	11	5	5	4	4	8	8	6	6	9	9	4	4	3	3	6	6	5	5	5	5	2	2	2	2	1	1	4	4	0	0	6	6	6	6	16	16	2	2	4	4	9	9	4
272	O.sativa	Upland	Japonica	Guangxi	5	5	4	4	4	4	8	8	6	6	7	7	4	4	3	3	6	6	5	5	7	7	2	2	3	3	1	1	4	4	3	3	6	6	6	6	14	14	2	2	4	4	9	9	4
273	O.sativa	Upland	Japonica	Guangxi	10	10	5	5	4	4	7	7	6	6	7	7	4	4	3	3	6	6	5	5	7	7	2	2	3	3	1	1	4	4	4	4	3	6	6	6	16	16	2	2	4	4	9	9	4
276	O.sativa	Upland	Japonica	Guangxi	8	8	5	5	4	4	3	6	6	6	9	9	4	4	3	3	6	6	5	5	9	9	2	2	3	3	1	1	5	5	4	4	6	6	6	6	18	18	2	2	3	3	9	9	4
342	O.sativa	Upland	Japonica	Guangxi	11	11	4	4	4	4	8	8	5	5	7	7	4	4	3	3	6	6	4	4	7	7	2	2	3	3	1	1	4	4	4	4	6	6	6	6	16	16	2	2	4	4	9	9	4
343	O.sativa	Upland	Japonica	Guangxi	6	6	4	4	4	4	8	8	6	6	7	7	6	6	3	3	5	5	5	5	7	7	2	2	3	3	1	1	4	4	6	6	6	6	6	6	10	10	2	2	4	4	9	9	4
346	O.sativa	Upland	Japonica	Guizhou	11	11	4	4	4	4	8	8	6	6	7	7	4	4	3	3	6	6	5	5	7	7	2	2	3	3	1	1	4	4	4	4	6	6	6	6	17	17	2	2	4	4	9	9	4
347	O.sativa	Upland	Japonica	Guizhou	5	5	4	4	4	4	8	8	6	6	7	7	4	4	3	3	6	6	5	5	7	7	2	2	3	3	1	1	4	4	6	6	6	6	7	7	17	17	2	2	4	4	9	9	4
348	O.sativa	Upland	Japonica	Guizhou	5	5	4	4	4	4	0	0	6	6	7	7	4	4	3	3	6	6	5	5	7	7	2	2	1	1	1	1	5	5	6	6	6	6	7	7	0	0	2	2	4	4	9	9	4
349	O.sativa	Upland	Japonica	Guizhou	11	11	4	4	4	4	4	4	6	6	7	7	4	4	3	3	6	6	4	4	7	7	2	2	3	3	1	1	5	5	4	4	6	6	6	6	17	17	2	2	4	4	9	9	4
350	O.sativa	Upland	Japonica	Guizhou	11	11	4	4	4	9	4	8	6	6	9	9	4	4	3	3	6	6	5	5	8	8	2	2	3	3	1	1	5	5	7	7	6	6	6	6	20	20	2	2	4	4	9	9	4
351	O.sativa	Upland	Japonica	Guizhou	9	9	4	4	4	4	8	8	6	6	9	9	4	4	3	3	6	6	5	5	8	8	2	2	3	3	1	1	5	5	4	4	6	6	6	6	5	5	2	2	3	3	9	9	4
352	O.sativa	Upland	Japonica	Guizhou	11	11	4	4	4	4	8	8	6	6	9	9	4	4	3	3	6	6	5	5	7	7	2	2	3	3	1	1	5	5	6	6	6	6	6	6	16	16	2	2	4	4	0	0	4
354	O.sativa	Upland	Japonica	Guizhou	11	11	4	4	4	4	8	8	6	6	9	9	4	4	3	3	6	6	5	5	7	7	2	2	3	3	1	1	5	5	6	6	6	6	6	6	17	17	2	2	4	4	9	9	4
355	O.sativa	Upland	Japonica	Guizhou	10	10	4	4	4	4	8	8	6	6	7	7	4	4	3	3	6	6	5	5	7	7	2	2	3	3	1	1	5	5	6	6	6	6	6	6	17	17	2	2	4	4	9	9	4
356	O.sativa	Upland	Japonica	Guizhou	11	11	4	4	4	4	8	8	6	6	8	8	4	4	3	3	6	6	5	5	7	7	2	2	3	3	1	1	4	4	6	6	6	6	6	6	17	17	2	2	3	3	9	9	4
358	O.sativa	Upland	Japonica	Guizhou	11	11	4	4	4	4	8	8	6	6	9	9	4	4	3	3	6	6	5	5	7	7	2	2	3	3	1	1	5	5	6	6	6	6	6	6	17	17	2	2	4	4	9	9	4
360	O.sativa	Upland	Japonica	Guizhou	11	11	4	4	4	4	8	8	6	6	9	9	4	4	3	3	6	6	5	5	7	7	2	2	3	3	1	1	4	4	6	6	6	6	6	6	19	19	2	2	4	4	9	9	4
361	O.sativa	Upland	Japonica	Guizhou	9	9	4	4	4	4	8	8	6	6	9	9	4	4	3	3	6	6	5	5	8	8	2	2	3	3	1	1	5	5	4	4	6	6	6	6	21	21	2	2	4	4	9	9	4
362	O.sativa	Upland	Japonica	Guizhou	11	11	4	4	4	4	8	8	6	6	7	7	4	4	3	3	6	6	5	5	7	7	2	2	3	3	1	1	4	4	4	4	6	6	6	6	17	17	2	2	4	4	9	9	4
364	O.sativa	Upland	Japonica	Guizhou	11	11	4	4	4	4	8	8	6	6	9	9	4	4	3	3	6	6	5	5	7	7	2	2	3	3	1	1	4	4	7	7	6	6	6	6	17	17	3	3	4	4	9	9	4
365	O.sativa	Upland	Japonica	Guizhou	4	8	4	4	4	4	8	8	6	6	9	9	4	4	3	3	6	6	5	5	7	7	2	2	3	3	1	1	5	5	6	6	6	6	6	6	16	16	3	3	4	4	9	9	0
366	O.sativa	Upland	Japonica	Guizhou	11	11	4	4	4	4	8	8	6	6	9	9	4	4	3	3	6	6	5	5	7	7	2	2	3	3	1	1	4	4	6	6	6	6	6	6	17	17	3	3	4	4	9	9	4
368	O.sativa	Upland	Japonica	Guizhou	11	11	4	4	4	4	3	8	6	6	9	9	4	4	3	3	6	6	5	5	7	7	2	2	3	3	1	1	4	4	7	7	6	6	6	6	17	17	3	3	4	4	9	9	4
369	O.sativa	Upland	Japonica	Guizhou	11	11	4	4	4	4	8	8	6	6	7	7	4	4	3	4	6	6	5	5	7	7	2	2	3	3	1	1	5	5	4	4	6	6	6	6	17	17	3	3	4	4	9	9	4
370	O.sativa	Upland	Japonica	Guizhou	11	11	0	0	4	4	8	8	6	6	7	7	4	4	3	3	6	6	5	5	7	7	2	2	3	3	1	1	5	5	4	4	6	6	6	6	17	17	2	2	4	4	8	8	4
371	O.sativa	Upland	Japonica	Guizhou	11	11	4	4	4	4	8	8	6	6	7	7	4	4	3	3	6	6	5	5	7	7	2	2	3	3	1	1	4	4	4	4	6	6	6	6	17	17	2	2	4	4	0	0	4
372	O.sativa	Upland	Japonica	Guizhou	11	11	4	4	4	4	8	8	5	5	9	9	4	4	3	3	6	6	5	5	7	7	2	2	3	3	1	1	4	4	4	4	6	6	6	6	17	17	2	2	4	4	9	9	4
373	O.sativa	Upland	Japonica	Guizhou	5	5	4	4	4	4	8	8	6	6	7	7	4	4	3	3	6	6	5	5	7	7	2	2	3	3	1	1	4	4	4	4	6	6	6	6	17	17	2	2	4	4	9	9	4
374	O.sativa	Upland	Japonica	Guizhou	9	9	4	4	4	4	8	8	6	6	7	7	4	4	3	3	6	6	5	5	7	7	2	2	3	3	1	1	4	4	4	4	6	6	6	6	16	16	2	2	4	4	9	9	4
375	O.sativa	Upland	Japonica	Guizhou	11	11	4	4	4	4	8	8	6	6	7	7	4	4	3	3	6	6	5	5	7	7	2	2	3	3	1	1	4	4	4	4	6	6	6	6	17	17	2	2	4	4	9	9	4
386	O.sativa	Upland	Japonica	Guizhou	9	9	4	4	4	4	8	8	6	6	9	9	4	4	3	3	6	6	5	5	7	7	2	2	3	3	1	3	5	5	6	6	6	6	6	6	11	11	2	2	4	4	9	9	4
388	O.sativa	Upland	Japonica	Guizhou	11	11	4	4	4	4	8	8	6	6	7	7	4	4	3	3	6	6	5	5	7	7	2	2	3	3	1	1	4	4	4	4	6	6	6	6	11	11	2	2	4	4	9	9	4
392	O.sativa	Upland	Japonica	Guizhou	9	9	4	4	4	4	8	8	6	6	9	9	4	4	3	3	6	6	5	5	8	8	2	2	3	3	1	3	5	5	4	4	4	6	6	6	17	17	2	2	3	3	9	9	4
393	O.sativa	Upland	Japonica	Guizhou	10	10	4	4	4	4	8	8	6	6	9	9	4	4	3	3	6	6	5	5	9	9	2	2	3	3	1	3	5	5	6	6	6	6	6	6	21	21	2	2	3	3	7	7	4
400	O.sativa	Upland	Japonica	Guizhou	5	5	4	4	4	4	8	8	6	6	7	7	4	4	3	3	6	6	4	4	7	7	2	2	1	1	2	2	4	4	6	6	6	6	7	7	0	0	2	2	4	4	9	9	4
403	O.sativa	Upland	Japonica	Guizhou	5	5	5	5	4	4	8	8	6	6	7	7	4	4	3	3	6	6	5	5	7	7	2	2	1	1	1	1	4	4	6	6	6	6	7	7	17	17	2	2	4	4	9	9	4
408	O.sativa	Upland	Japonica	Guizhou	5	5	4	4	4	4	8	8	6	6	7	7	4	4	3	3	6	6	5	5	7	7	2	2	1	1	1	1	4	4	6	6	6	6	7	7	17	17	2	2	4	4	9	9	4
415	O.sativa	Upland	Japonica	Guizhou	9	9	5	5	4	4	8	8	6	6	9	9	4	4	3	3	6	6	5	5	7	7	2	2	3	3	1	1	5	5	4	4	6	6	6	6	17	17	2	2	4	4	9	9	4
416	O.sativa	Upland	Japonica	Guizhou	11	11	4	4	4	4	8	9	6	6	9	9	4	4	3	3	6	6	5	5	7	7	2	2	3	3	1	1	7	7	2	2	3	3	6	6	17	17	2	2	3	3	9	9	4
417	O.sativa	Upland	Japonica	Guizhou	9	9	4	4	5	5	8	8	6	6	9	9	4	4	3	3	6	6	5	5	8	8	2	2	3	3	1	1	5	5	0	0	6	6	6	6	17	17	2	2	3	3	9	9	4
420	O.sativa	Upland	Japonica	Guizhou	8	8	4	4	5	5	8	8	5	5	9	9	4	4	3	3	6	6	5	5	9	9	2	2	3	3	1	1	5	5	4	4	6	6	6	6	17	17	2	2	3	3	3	3	4
422	O.sativa	Upland	Japonica	Guizhou	11	11	4	4	4	4	8	9	6	6	9	9	4	4	4	4	6	6	5	5	7	7	2	2	3	3	1	1	4	4	4	4	6	6	6	6	17	17	2	2	4	4	10	10	4
423	O.sativa	Upland	Japonica	Guizhou	11	11	4	4	4	4	8	8	6	6	9	9	4	4	4	4	6	6	5	5	7	7	2	2	3	3	1	1	4	4	4	4	6	6	6	6	16	16	2	2	4	4	9	9	4
424	O.sativa	Upland	Japonica	Guizhou	11	11	4	4	4	4	4	4	6	6	7	7	4	4	4	4	6	6	5	5	7	7	2	2	3	3	1	1	4	4	0	0	6	6	6	6	17	17	2	2	4	4	8	8	4
425	O.sativa	Upland	Japonica	Guizhou	7	7	3	4	4	9	4	4	7	7	7	9	6	6	1	1	3	3	5	5	8	8	2	2	3	3	1	2	4	4	4	4	3	3	6	7	9	9	2	3	4	4	10	10	3
426	O.sativa	Upland	Japonica	Guizhou	9	9	3	8	4	4	4	4	6	6	9	9	4	4	0	0	6	6	5	5	8	8	2	2	3	3	1	1	5	5	5	5	6	6	6	6	6	6	0	0	3	3	9	9	4
427	O.sativa	Upland	Japonica	Guizhou	11	11	5	5	4	4	8	8	6	6	7	7	4	4	3	3	5	5	5	5	7	7	2	2	3	3	1	1	4	4	4	4	6	6	6	6	17	17	2	2	4	4	9	9	4
280	O.sativa	Upland	Japonica	Hebei	8	8	5	5	4	4	8	8	6	6	9	9	4	4	3	3	6	6	5	5	8	8	2	2	3	3	1	1	5	5	4	4	3	6	6	6	16	16	2	2	5	5	6	6	4
281	O.sativa	Upland	Japonica	Hebei	9	9	5	5	5	5	8	8	6	6	9	9	4	4	3	3	6	6	5	5	7	7	2	2	3	3	1	1	5	5	4	4	7	7	6	6	0	0	2	2	3	3	6	6	4
282	O.sativa	Upland	Japonica	Hebei	11	11	5	5	5	5	8	8	6	6	8	8	4	4	3	3	6	6	5	5	8	8	2	2	3	3	1	1	5	5	4	4	6	6	6	6	18	18	2	2	4	4	9	9	4
283	O.sativa	Upland	Japonica	Hebei	8	8	4	4	5	5	8	8	6	6	8	8	4	4	3	3	6	6	5	5	7	7	2	2	3	3	2	2	4	4	4	4	6	6	6	6	15	15	2	2	3	3	9	9	4
284	O.sativa	Upland	Japonica	Hebei	8	8	4	4	4	5	8	8	5	5	8	8	2	4	3	3	6	6	5	5	7	7	2	2	3	3	2	2	4	4	4	4	6	6	6	6	18	18	2	2	3	3	9	9	4
285	O.sativa	Upland	Japonica	Hebei	8	8	4	4	4	4	8	8	5	5	6	6	4	4	3	3	6	6	5	5	7	7	2	2	3	3	1	1	5	5	4	4	6	6	6	6	8	21	2	2	3	3	9	9	4
287	O.sativa	Upland	Japonica	Hebei	10	10	4	4	5	5	8	8	5	5	2	2	4	4	3	3	6	6	5	5	8	8	2	2	3	3	1	1	5	5	4	4	6	6	6	6	16	16	2	2	3	3	9	9	4
288	O.sativa	Upland	Japonica	Hebei	9	9	4	4	4	4	8	8	5	5	1	1	4	4	3	3	6	6	5	5	8	8	2	2	3	3	1	1	5	5	4	4	6	6	6	6	17	17	2	2	5	5	6	6	4
289	O.sativa	Upland	Japonica	Hebei	9	9	4	4	4	4	8	8	5	5	5	5	4	4	3	3	6	6	5	5	8	8	2	2	3	3	1	1	5	5	4	4	6	6	6	6	17	17	2	2	5	5	6	6	4
293	O.sativa	Upland	Japonica	Hebei	8	8	4	4	5	5	8	8	5	5	8	8	4	4	3	3	6	6	5	5	7	7	2	2	3	3	1	2	4	4	4	4	6	6	4	4	12	12	2	2	3	3	9	9	4
294	O.sativa	Upland	Japonica	Hebei	7	7	4	4	4	5	8	8	5	5	7	7	4	4	3	3	6	6	5	5	8	8	2	5	3	3	1	1	5	5	8	8	6	6	4	4	11	11	2	2	4	4	9	9	3
295	O.sativa	Upland	Japonica	Hebei	9	9	4	4	4	5	8	8	5	5	6	6	4	4	3	3	6	6	5	5	8	8	2	2	3	3	1	1	5	5	4	4	6	6	6	6	11	11	2	2	4	4	9	9	4
296	O.sativa	Upland	Japonica	Hebei	10	10	4	4	5	5	2	2	4	4	4	4	4	4	3	3	6	6	5	5	8	8	2	2	3	3	1	1	5	5	4	4	6	6	6	6	10	10	2	2	3	3	9	9	4
298	O.sativa	Upland	Japonica	Hebei	7	10	4	4	4	5	8	8	5	5	5	5	4	4	3	3	6	6	5	5	5	8	5	5	3	3	1	1	5	5	4	4	6	6	6	6	15	15	2	2	3	5	9	10	4
299	O.sativa	Upland	Japonica	Hebei	11	11	4	4	5	5	8	8	5	5	8	8	4	4	3	3	6	6	5	5	8	8	2	2	3	3	1	1	5	5	4	4	6	6	6	6	18	18	2	2	4	4	9	9	4
300	O.sativa	Upland	Japonica	Hebei	9	9	4	4	5	5	8	8	5	5	2	2	4	4	3	3	6	6	1	1	8	8	2	2	3	3	1	1	5	5	4	4	6	6	6	6	11	11	2	2	3	3	9	9	4
301	O.sativa	Upland	Japonica	Hebei	9	9	4	4	5	5	8	8	5	5	8	8	3	3	3	3	6	6	5	5	8	8	2	2	3	3	1	1	5	5	4	4	6	6	6	6	11	11	2	2	4	4	9	9	4
302	O.sativa	Upland	Japonica	Hebei	9	9	4	4	5	5	8	8	5	5	9	9	4	4	3	3	6	6	5	5	8	8	2	2	3	3	1	1	5	5	4	4	6	6	6	6	11	11	2	2	4	4	9	9	4
306	O.sativa	Upland	Japonica	Hebei	9	9	4	4	4	4	8	8	5	5	3	3	3	3	3	3	6	6	5	5	8	8	2	2	3	3	1	1	5	5	4	4	6	6	6	6	11	11	2	2	3	3	6	8	4
310	O.sativa	Upland	Japonica	Hebei	8	8	4	4	4	4	8	8	5	5	9	9	4	4	3	3	6	6	5	5	8	8	2	2	3	3	1	1	5	5	4	4	6	6	6	6	8	8	2	2	5	5	9	9	4
316	O.sativa	Upland	Japonica	Hebei	9	9	4	4	4	4	8	8	5	5	11	11	4	4	4	4	6	6	5	5	8	8	2	2	4	4	1	1	5	5	8	8	6	6	6	6	10	10	2	2	3	3	9	9	4
318	O.sativa	Upland	Japonica	Hebei	9	9	3	3	6	6	4	4	6	6	9	9	6	6	4	4	3	3	5	5	9	9	4	4	3	3	2	2	4	4	8	8	3	3	7	7	9	9	3	3	4	4	10	10	3
227	O.sativa	Upland	Japonica	Jiangsu	9	9	5	5	5	5	4	4	5	5	9	9	4	4	3	3	6	6	5	5	7	7	2	2	2	2	1	1	5	5	4	4	6	6	6	6	18	18	2	2	4	4	9	9	4
228	O.sativa	Upland	Japonica	Jiangsu	9	9	5	5	4	4	8	8	5	5	6	6	0	0	3	3	6	6	5	5	7	7	2	2	3	3	1	1	5	5	3	3	6	6	6	8	18	18	2	2	4	4	10	10	0
229	O.sativa	Upland	Japonica	Jiangsu	9	9	5	5	4	4	8	8	6	6	9	9	3	3	3	3	6	6	5	5	7	7	2	2	3	3	1	1	5	5	3	3	6	6	6	6	18	18	2	2	4	4	6	9	4
230	O.sativa	Upland	Japonica	Jiangsu	9	9	5	5	5	5	3	8	6	6	9	9	4	4	3	3	6	6	5	5	7	7	2	2	3	3	1	1	5	5	4	4	6	6	6	6	18	18	2	2	4	4	9	9	4
231	O.sativa	Upland	Japonica	Jiangsu	9	9	5	5	5	5	3	8	6	6	9	9	4	4	3	3	6	6	5	5	7	7	2	2	3	3	1	1	5	5	4	4	6	6	5	6	19	19	2	2	3	4	9	9	4
232	O.sativa	Upland	Japonica	Jiangsu	5	5	4	4	4	4	8	8	5	5	7	7	4	4	3	3	6	6	5	5	7	7	2	2	3	3	1	1	5	5	4	4	6	6	6	6	19	19	2	2	4	4	9	9	4
233	O.sativa	Upland	Japonica	Jiangsu	9	9	5	5	5	5	4	4	6	6	9	9	4	4	3	3	6	6	5	5	8	8	2	2	3	3	1	1	5	5	4	4	6	6	6	6	18	18	2	2	4	4	9	9	4
235	O.sativa	Upland	Japonica	Jiangsu	9	9	5	5	4	4	4	4	6	6	9	9	4	4	3	3	6	6	5	5	7	7	2	2	3	3	1	1	5	5	4	4	6	6	6	6	19	19	2	2	4	4	9	9	4
236	O.sativa	Upland	Japonica	Jiangsu	9	9	5	5	5	5	4	5	5	5	9	9	4	4	3	3	6	6	5	5	8	8	2	2	3	3	1	1	5	5	4	4	6	6	6	6	18	18	2	2	4	4	9	9	4
239	O.sativa	Upland	Japonica	Jiangsu	10	10	5	5	4	4	8	8	6	6	7	7	4	4	3	3	6	6	5	5	8	8	2	2	3	3	1	1	5	5	4	4	6	6	6	6	19	19	2	3	5	5	9	9	4
246	O.sativa	Upland	Japonica	Jiangsu	9	9	5	5	5	5	3	8	6	6	9	9	4	4	3	3	6	6	5	5	8	8	2	2	3	3	1	1	5	5	4	4	6	6	6	6	17	17	2	2	3	3	9	9	4
252	O.sativa	Upland	Japonica	Jiangsu	9	9	5	5	5	5	8	8	6	6	9	9	4	4	3	3	6	6	5	5	5	7	2	2	3	3	1	1	5	5	4	4	6	6	6	6	18	18	2	2	4	4	9	9	4
253	O.sativa	Upland	Japonica	Jiangsu	9	9	5	5	4	4	8	8	6	6	7	7	4	4	3	3	6	6	5	5	7	7	2	2	3	3	1	1	5	5	4	4	6	6	6	6	19	19	2	2	4	4	9	9	4
256	O.sativa	Upland	Japonica	Jiangsu	9	9	5	5	5	5	5	5	6	6	9	9	4	4	3	3	6	6	5	5	7	7	2	2	3	3	1	1	5	5	4	4	6	6	6	6	0	0	2	2	4	4	9	9	3
175	O.sativa	Upland	Japonica	Yunnan	8	8	3	3	4	4	7	7	5	5	9	9	3	3	4	4	5	5	4	4	7	7	2	2	3	3	1	1	5	5	6	6	6	6	6	6	9	9	2	2	4	4	9	9	4
176	O.sativa	Upland	Japonica	Yunnan	10	10	3	3	4	4	7	7	5	5	7	9	3	3	3	3	5	5	4	4	6	6	2	2	1	5	1	1	4	5	6	6	6	6	6	6	16	16	2	2	4	4	9	9	4
177	O.sativa	Upland	Japonica	Yunnan	3	3	3	3	4	4	8	8	5	5	9	9	4	4	3	3	2	2	4	4	7	7	2	2	3	3	1	1	4	4	5	5	6	6	6	6	16	16	2	2	4	4	9	9	4
178	O.sativa	Upland	Japonica	Yunnan	10	10	0	0	4	4	8	8	5	8	10	10	3	3	3	3	5	5	4	4	5	5	2	2	2	2	2	2	4	4	6	6	0	0	6	6	17	17	2	2	4	4	9	9	4
179	O.sativa	Upland	Japonica	Yunnan	4	4	4	6	4	8	8	8	5	8	7	7	3	3	3	3	5	5	4	4	7	7	2	2	1	1	1	1	4	4	5	5	2	2	9	9	17	17	3	3	4	4	9	9	4
182	O.sativa	Upland	Japonica	Yunnan	9	9	4	4	4	4	0	0	3	6	9	9	3	3	3	3	2	2	4	7	7	7	2	2	3	3	1	1	4	4	6	6	6	6	6	6	17	17	2	2	4	4	9	9	4
183	O.sativa	Upland	Japonica	Yunnan	10	10	4	4	4	4	8	8	5	5	7	7	3	3	3	3	5	5	4	4	7	7	2	2	3	3	1	1	4	4	6	6	6	6	6	6	17	17	2	2	4	4	7	7	3
184	O.sativa	Upland	Japonica	Yunnan	10	10	4	4	4	4	8	8	5	5	9	9	5	5	4	4	5	5	4	4	7	7	2	2	3	3	1	1	4	4	6	6	5	5	6	6	16	16	2	2	4	4	8	8	4
185	O.sativa	Upland	Japonica	Yunnan	10	10	4	4	6	6	8	8	5	5	7	7	6	6	4	4	5	5	4	4	7	7	2	2	3	3	1	1	4	4	6	6	6	6	6	6	0	0	2	2	4	4	9	9	4
186	O.sativa	Upland	Japonica	Yunnan	10	10	2	2	4	4	8	8	5	5	7	7	3	3	3	3	5	5	4	4	7	7	2	2	3	3	1	1	4	4	4	4	6	6	6	6	16	16	2	2	4	4	9	9	4
193	O.sativa	Upland	Japonica	Yunnan	11	11	5	5	4	4	4	4	6	6	9	9	4	4	3	3	6	6	4	4	7	7	2	2	3	3	1	1	4	4	3	6	6	6	7	7	19	19	2	2	4	4	8	9	4
195	O.sativa	Upland	Japonica	Yunnan	9	9	5	5	6	9	4	4	6	7	7	9	4	4	3	4	3	3	4	4	7	7	2	2	3	3	2	2	4	4	5	8	6	6	7	7	18	18	2	2	3	4	7	10	3
376	O.sativa	Upland	Japonica	Yunnan	11	11	4	4	4	4	8	8	6	6	9	9	5	5	3	3	6	6	5	5	7	7	2	2	3	3	1	1	4	4	6	6	6	6	6	6	17	17	2	2	4	4	0	0	4
380	O.sativa	Upland	Japonica	Yunnan	11	11	4	4	4	4	8	8	6	6	9	9	5	5	3	3	6	6	5	5	7	7	2	2	3	3	1	1	4	4	4	4	4	4	6	6	16	16	2	2	4	4	9	9	4
382	O.sativa	Upland	Japonica	Yunnan	9	10	4	4	4	4	8	8	6	6	9	9	4	4	3	3	6	6	5	5	8	8	2	2	3	3	1	1	5	5	0	0	6	6	6	6	16	16	2	2	3	3	7	7	4
140	O.sativa	Lowland	Japonica	Guangxi	11	11	3	3	3	3	7	7	0	0	8	8	3	3	4	4	5	5	4	4	7	7	2	2	3	3	1	1	5	5	8	8	5	5	6	6	15	15	2	2	4	4	9	9	4
141	O.sativa	Lowland	Japonica	Guangxi	7	7	4	4	4	4	4	4	5	5	10	10	3	3	4	4	6	6	4	4	10	10	2	6	3	3	1	1	4	4	0	0	6	6	6	6	19	19	3	3	0	0	9	9	4
160	O.sativa	Lowland	Japonica	Guangxi	8	8	4	4	5	5	4	4	5	5	9	9	5	5	4	4	5	5	4	4	9	9	2	2	3	3	1	1	5	5	4	4	6	6	6	6	17	17	3	3	3	3	9	9	4
161	O.sativa	Lowland	Japonica	Guangxi	8	8	4	4	4	4	8	8	5	5	9	9	5	5	4	4	5	5	4	4	7	7	2	2	3	3	1	1	5	5	4	4	6	6	6	6	8	8	2	2	3	3	8	8	0
162	O.sativa	Lowland	Japonica	Guangxi	8	8	4	4	5	5	8	8	5	5	9	9	3	3	3	3	5	5	4	4	8	8	2	2	3	3	1	1	5	5	4	4	6	6	6	6	17	17	2	2	3	3	9	9	4
165	O.sativa	Lowland	Japonica	Guangxi	8	8	4	4	4	4	8	8	5	5	10	10	3	3	4	4	5	5	4	4	8	8	2	2	3	3	1	1	5	5	4	6	3	6	6	6	16	16	3	3	3	4	9	9	4
166	O.sativa	Lowland	Japonica	Guangxi	6	6	4	4	4	4	3	3	5	5	9	9	3	3	3	3	5	5	4	4	8	8	2	2	2	2	1	1	5	5	4	4	6	6	5	5	17	17	3	3	3	3	8	8	4
167	O.sativa	Lowland	Japonica	Guangxi	5	8	1	4	4	4	8	8	5	5	9	10	3	3	3	3	5	5	5	5	8	8	2	2	3	3	1	1	5	5	3	3	6	6	6	6	15	15	2	2	3	3	9	9	4
168	O.sativa	Lowland	Japonica	Guangxi	8	8	4	4	4	4	5	5	5	5	10	10	3	3	3	3	5	5	4	4	8	8	2	2	3	3	1	1	5	5	4	4	6	6	6	6	16	16	2	2	3	3	9	9	0
169	O.sativa	Lowland	Japonica	Guangxi	8	8	4	4	4	8	8	8	5	5	10	10	3	3	3	3	5	5	4	5	8	8	2	2	4	4	1	1	5	5	1	1	6	6	6	6	16	16	2	2	3	3	9	9	4
170	O.sativa	Lowland	Japonica	Guangxi	5	8	4	4	4	4	8	8	5	5	10	10	5	5	3	3	5	5	4	4	8	8	2	2	3	3	2	2	4	4	4	6	3	6	6	6	8	8	2	2	3	4	9	9	3
172	O.sativa	Lowland	Japonica	Guangxi	9	9	4	4	5	5	8	8	5	5	9	9	5	5	4	4	5	5	4	4	8	8	0	0	3	3	1	1	0	0	6	6	6	6	2	2	20	20	2	2	3	3	6	6	0
173	O.sativa	Lowland	Japonica	Guangxi	9	9	4	4	5	5	8	8	5	5	9	9	5	5	4	4	5	5	4	4	8	8	2	2	3	3	1	1	5	5	6	6	6	6	2	2	20	20	2	2	3	3	6	6	4
385	O.sativa	Lowland	Japonica	Guizhou	10	10	4	4	4	4	0	0	6	6	9	9	4	4	3	3	6	6	5	5	8	8	2	2	3	3	1	1	5	5	6	6	6	6	6	6	0	0	2	2	5	5	6	6	4
391	O.sativa	Lowland	Japonica	Guizhou	9	9	4	4	4	4	3	8	5	5	9	9	4	4	3	3	6	6	5	5	8	8	2	2	3	3	1	3	4	5	6	6	6	6	2	2	20	20	2	2	3	3	8	8	4
394	O.sativa	Lowland	Japonica	Guizhou	9	9	4	4	4	4	6	6	5	5	9	9	3	3	3	3	6	6	5	5	8	8	2	2	3	3	1	1	5	5	3	3	6	6	6	6	21	21	2	2	3	3	10	10	4
395	O.sativa	Lowland	Japonica	Guizhou	10	10	4	4	4	4	8	8	6	6	9	9	4	4	3	3	6	6	5	5	8	8	2	2	3	3	1	1	5	5	6	6	6	6	6	6	16	16	2	2	3	3	8	8	4
397	O.sativa	Lowland	Japonica	Guizhou	9	9	4	4	4	4	8	8	6	6	9	9	4	4	3	3	6	6	5	5	7	7	2	2	3	3	1	1	5	5	4	4	6	6	6	6	7	7	2	2	4	4	6	6	4
398	O.sativa	Lowland	Japonica	Guizhou	8	8	4	4	4	4	8	8	6	6	9	9	4	4	3	3	6	6	5	5	7	7	2	2	3	3	1	1	5	5	6	6	6	6	6	6	0	0	0	0	3	3	9	9	4
399	O.sativa	Lowland	Japonica	Guizhou	10	10	4	4	4	4	7	8	5	5	9	9	4	4	3	3	6	6	5	5	8	8	2	2	3	3	1	1	5	5	6	6	6	6	6	6	20	20	2	2	3	3	7	7	4
402	O.sativa	Lowland	Japonica	Guizhou	5	5	4	4	4	4	8	8	5	5	7	7	4	4	3	3	6	6	5	5	7	7	2	2	1	1	1	1	4	4	4	4	6	6	7	7	17	17	3	3	4	4	9	9	4
404	O.sativa	Lowland	Japonica	Guizhou	9	9	4	4	4	4	8	8	6	6	9	9	4	4	3	3	6	6	5	5	9	9	2	2	3	3	1	1	5	5	6	6	6	6	6	6	21	21	2	2	3	3	7	7	4
405	O.sativa	Lowland	Japonica	Guizhou	10	10	4	4	4	4	8	8	6	6	9	9	4	4	3	3	6	6	5	5	6	6	2	2	3	4	1	1	5	5	6	6	6	6	2	2	0	0	2	2	3	3	7	7	4
450	O.sativa	Lowland	Japonica	Guizhou	9	9	5	5	5	5	8	8	6	6	9	9	4	4	2	3	6	6	5	5	8	8	2	2	3	3	1	1	5	5	4	4	6	6	6	6	21	21	2	2	3	3	6	6	4
452	O.sativa	Lowland	Japonica	Guizhou	8	8	5	5	4	5	9	9	6	6	9	9	4	4	3	3	6	6	5	5	8	8	2	2	3	3	1	1	5	5	0	0	6	6	6	6	22	22	2	2	3	3	6	6	0
453	O.sativa	Lowland	Japonica	Guizhou	9	9	5	5	5	5	8	8	6	6	9	9	4	4	3	3	6	6	5	5	7	7	2	2	3	3	1	1	5	5	4	4	6	6	6	6	21	21	2	2	3	3	0	0	4
454	O.sativa	Lowland	Japonica	Guizhou	10	10	5	5	4	4	8	8	6	6	9	9	4	4	3	3	6	6	5	5	7	7	2	2	3	3	1	1	5	5	4	4	7	7	6	6	22	22	2	2	3	3	6	6	4
455	O.sativa	Lowland	Japonica	Guizhou	10	10	5	5	5	5	8	8	6	6	9	9	4	4	3	3	6	6	3	3	7	7	2	2	3	3	1	1	5	5	4	4	6	6	6	6	22	22	2	2	3	3	6	6	4
456	O.sativa	Lowland	Japonica	Guizhou	8	8	5	5	4	4	0	0	3	5	9	9	4	4	3	3	5	5	5	5	8	8	2	2	3	3	1	1	5	5	4	4	6	6	2	2	15	15	2	2	3	3	9	9	0
457	O.sativa	Lowland	Japonica	Guizhou	9	9	5	5	4	4	8	8	6	6	9	9	4	4	3	3	6	6	5	5	8	8	2	2	3	3	1	1	5	5	5	5	6	6	2	2	15	15	2	2	3	3	9	9	4
277	O.sativa	Lowland	Japonica	Hebei	9	9	5	5	5	5	8	8	6	6	9	9	4	4	3	3	6	6	5	5	8	8	2	2	3	3	1	1	5	5	5	5	6	6	2	2	10	10	2	2	4	4	9	9	4
278	O.sativa	Lowland	Japonica	Hebei	8	8	5	5	4	4	8	8	6	6	9	9	4	4	3	3	6	6	5	5	8	8	2	2	3	3	1	1	5	5	4	4	6	6	6	6	15	15	2	2	3	3	9	9	4
279	O.sativa	Lowland	Japonica	Hebei	8	8	5	5	4	4	8	8	6	6	9	9	4	4	3	3	6	6	5	5	8	8	2	2	3	3	1	1	5	5	6	6	6	6	6	6	22	22	2	2	3	3	9	9	4
286	O.sativa	Lowland	Japonica	Hebei	10	10	4	4	5	5	8	8	5	5	1	1	4	4	3	3	7	7	5	5	8	8	2	2	3	3	1	1	6	6	4	4	6	6	6	6	11	11	2	2	3	3	6	6	4
290	O.sativa	Lowland	Japonica	Hebei	10	10	4	4	5	5	8	8	5	5	9	9	4	4	3	3	7	7	5	5	8	8	2	2	3	3	1	1	5	5	4	4	6	6	6	6	12	12	2	2	3	3	9	9	4
291	O.sativa	Lowland	Japonica	Hebei	9	9	4	4	4	4	8	8	5	5	9	9	4	4	3	3	6	6	5	5	8	8	2	2	3	3	1	1	5	5	6	6	6	6	2	2	16	16	2	2	3	3	9	9	4
292	O.sativa	Lowland	Japonica	Hebei	10	10	4	4	4	4	8	8	5	5	4	4	4	4	3	3	6	6	5	5	8	8	2	2	3	3	1	1	5	5	6	6	6	6	6	6	17	17	2	2	3	3	9	9	4
297	O.sativa	Lowland	Japonica	Hebei	9	9	4	4	4	4	8	8	5	5	8	8	4	4	3	3	6	6	4	4	8	8	2	2	3	3	1	1	5	5	4	4	6	6	2	2	18	18	2	2	3	3	8	8	4
303	O.sativa	Lowland	Japonica	Hebei	9	9	4	4	4	4	8	8	5	5	9	9	4	4	3	3	6	6	5	5	8	8	2	2	3	3	1	1	5	5	4	4	6	6	2	2	15	15	2	2	3	3	9	9	4
304	O.sativa	Lowland	Japonica	Hebei	9	9	4	4	4	4	8	8	5	5	6	6	4	4	3	3	6	6	5	5	8	8	2	2	3	3	1	1	5	5	4	4	6	6	2	2	11	11	2	2	3	3	9	9	4
307	O.sativa	Lowland	Japonica	Hebei	9	9	4	4	5	5	8	8	5	5	8	8	4	4	3	3	6	6	5	5	7	7	2	2	3	3	1	1	5	5	4	4	6	6	6	6	11	11	2	2	3	3	6	6	4
308	O.sativa	Lowland	Japonica	Hebei	9	9	4	4	4	4	8	8	5	5	8	8	4	4	3	3	6	6	5	5	8	8	2	2	3	3	1	1	5	5	4	4	6	6	6	6	8	8	2	2	4	4	9	9	4
309	O.sativa	Lowland	Japonica	Hebei	9	9	4	4	4	4	8	8	5	5	9	9	4	4	3	3	6	6	5	5	8	8	2	2	3	3	1	1	5	5	4	4	6	6	6	6	8	8	2	2	4	4	9	9	4
311	O.sativa	Lowland	Japonica	Hebei	8	8	4	4	4	5	8	8	5	5	7	7	3	3	3	3	6	6	3	4	8	8	2	2	3	3	1	1	5	5	3	3	6	6	7	7	7	7	2	2	5	5	9	9	0
312	O.sativa	Lowland	Japonica	Hebei	9	9	3	3	6	6	4	4	5	5	3	3	6	6	4	4	2	2	5	5	5	5	5	5	3	3	1	1	4	4	4	4	6	6	7	7	8	8	2	2	3	3	9	9	4
313	O.sativa	Lowland	Japonica	Hebei	8	8	4	4	5	5	8	8	5	5	7	7	4	4	3	3	6	6	5	5	8	8	2	2	3	3	1	1	5	5	4	4	6	6	6	6	7	7	2	2	4	4	9	9	4
314	O.sativa	Lowland	Japonica	Hebei	8	8	4	4	4	4	8	8	5	5	9	9	4	4	3	3	6	6	5	5	8	8	2	2	3	3	1	1	5	5	3	3	6	6	0	0	16	16	2	2	3	3	9	9	4
315	O.sativa	Lowland	Japonica	Hebei	9	9	4	4	4	4	8	8	5	5	9	9	4	4	3	3	6	6	5	5	8	8	2	2	3	3	1	1	5	5	4	4	6	6	6	6	10	10	2	2	4	4	9	9	4
317	O.sativa	Lowland	Japonica	Hebei	5	11	4	4	4	4	8	8	5	5	11	11	4	4	3	3	6	6	5	5	8	8	2	2	3	3	1	1	5	5	4	4	6	6	6	6	10	10	2	2	4	4	9	9	4
249	O.sativa	Lowland	Japonica	Jiangsu	10	10	5	5	4	4	3	8	6	6	9	9	4	4	3	3	7	7	5	5	9	9	2	2	3	3	1	1	5	5	7	7	6	6	6	6	17	17	2	2	3	3	9	9	4
319	O.sativa	Lowland	Japonica	Jiangsu	6	6	4	4	4	4	4	8	5	5	8	9	4	4	3	3	6	6	5	5	9	9	2	2	3	3	1	1	5	5	0	0	6	6	2	2	12	12	2	2	3	3	9	9	4
320	O.sativa	Lowland	Japonica	Jiangsu	9	9	4	4	4	4	8	8	5	5	9	9	4	4	3	3	7	7	5	5	9	9	2	2	3	3	1	1	5	5	8	8	6	6	1	1	9	18	2	2	3	3	9	9	4
321	O.sativa	Lowland	Japonica	Jiangsu	9	9	4	4	4	4	5	8	5	5	9	9	4	4	3	3	6	6	5	5	9	9	2	2	3	3	1	1	5	5	10	10	6	6	2	2	18	18	2	2	3	3	9	9	4
322	O.sativa	Lowland	Japonica	Jiangsu	9	9	4	4	4	4	8	8	5	5	7	7	4	4	3	3	6	6	5	5	9	9	2	2	3	3	1	1	5	5	10	10	6	6	2	2	18	18	2	2	3	3	9	9	4
323	O.sativa	Lowland	Japonica	Jiangsu	8	8	4	4	4	4	8	8	5	5	7	7	4	4	3	3	6	6	5	5	8	8	2	2	3	3	1	1	5	5	4	4	6	6	2	2	16	16	2	2	3	3	7	7	4
324	O.sativa	Lowland	Japonica	Jiangsu	9	12	4	4	4	4	8	8	5	5	7	7	4	4	3	3	6	6	5	5	9	9	2	2	3	3	1	1	5	5	8	8	6	6	2	2	0	0	2	2	3	3	9	9	4
325	O.sativa	Lowland	Japonica	Jiangsu	9	9	4	4	4	4	8	8	5	5	3	3	4	4	3	3	7	7	5	5	9	9	2	2	3	3	1	1	5	5	10	10	6	6	2	2	17	17	2	2	3	3	9	9	4
326	O.sativa	Lowland	Japonica	Jiangsu	8	8	4	4	4	4	4	4	5	5	9	9	3	3	3	3	6	6	4	4	7	7	2	2	3	3	1	1	5	5	10	10	6	6	2	7	11	11	2	2	3	3	9	9	4
328	O.sativa	Lowland	Japonica	Jiangsu	8	8	4	4	4	4	8	8	5	5	9	9	4	4	3	3	6	6	5	5	9	9	2	2	3	3	1	1	5	5	4	4	6	6	2	2	18	18	2	2	3	3	7	7	4
329	O.sativa	Lowland	Japonica	Jiangsu	9	9	4	4	4	4	8	8	5	5	11	11	4	4	3	3	7	7	5	5	9	9	2	2	3	3	1	1	5	5	8	8	6	6	2	2	22	22	2	2	3	3	9	9	4
330	O.sativa	Lowland	Japonica	Jiangsu	9	9	4	4	4	4	8	8	5	5	7	9	4	4	3	3	7	7	5	5	7	7	2	2	3	3	1	1	5	5	10	10	6	6	2	2	17	17	2	2	3	3	9	9	4
406	O.sativa	Lowland	Japonica	Jiangsu	9	9	4	4	4	4	8	8	6	6	9	9	4	4	3	3	6	6	1	1	9	9	2	2	3	3	1	1	5	5	8	8	6	6	2	2	22	22	2	2	3	3	9	9	4
407	O.sativa	Lowland	Japonica	Jiangsu	10	10	4	4	4	4	8	8	5	5	9	9	4	4	3	3	6	6	5	5	7	7	2	2	3	3	1	1	5	5	10	10	6	6	2	2	17	17	2	2	3	3	9	9	4
409	O.sativa	Lowland	Japonica	Jiangsu	9	9	4	4	4	4	8	8	6	6	9	9	4	4	3	3	6	6	5	5	9	9	2	2	3	3	1	1	5	5	5	5	4	6	2	2	17	17	2	2	3	3	7	7	4
410	O.sativa	Lowland	Japonica	Jiangsu	9	9	5	5	4	4	8	8	6	6	9	9	4	4	3	3	6	6	4	4	9	9	2	2	3	3	1	1	5	5	8	8	6	6	2	2	0	0	2	2	3	3	9	9	4
463	O.sativa	Lowland	Japonica	Jiangsu	10	10	5	5	4	4	8	8	6	6	9	9	4	4	3	3	7	7	5	5	9	9	2	2	3	3	1	1	4	4	3	3	6	6	2	2	17	17	2	2	3	3	0	0	4
464	O.sativa	Lowland	Japonica	Jiangsu	9	9	5	5	4	4	8	8	6	6	9	9	4	4	3	3	6	6	5	5	9	9	2	2	3	3	1	1	5	5	8	8	6	6	2	2	17	17	2	2	3	3	9	9	4
465	O.sativa	Lowland	Japonica	Jiangsu	9	9	5	5	4	4	8	8	6	6	9	9	4	4	3	3	6	6	5	5	9	9	2	2	3	3	1	1	5	5	10	10	6	6	4	4	22	22	2	2	3	3	9	9	4
466	O.sativa	Lowland	Japonica	Jiangsu	9	9	5	5	4	4	8	8	6	6	9	9	4	4	3	3	7	7	5	5	9	9	2	2	3	3	1	1	5	5	8	8	0	0	2	2	22	22	2	2	3	3	9	9	4
467	O.sativa	Lowland	Japonica	Jiangsu	9	9	5	5	4	4	8	8	0	0	9	9	4	4	3	3	6	6	5	5	9	9	2	2	3	3	1	1	5	5	8	8	6	6	2	2	22	22	2	2	3	3	7	7	0
468	O.sativa	Lowland	Japonica	Jiangsu	9	9	5	5	4	4	8	8	6	6	9	9	4	4	3	3	7	7	5	5	9	9	2	2	3	3	1	1	5	5	10	10	6	6	2	2	17	17	2	2	3	3	9	9	4
469	O.sativa	Lowland	Japonica	Jiangsu	10	10	5	5	4	4	8	8	6	6	9	9	4	4	3	3	7	7	5	5	9	9	2	2	3	3	1	1	5	5	0	0	6	6	2	2	21	21	2	2	3	3	0	0	4
471	O.sativa	Lowland	Japonica	Jiangsu	5	6	5	5	7	7	8	8	6	6	9	9	4	4	3	3	6	6	5	5	9	9	2	2	3	3	1	1	5	5	8	8	6	6	2	2	17	17	2	2	3	3	9	9	4
200	O.sativa	Lowland	Japonica	Yunnan	11	11	4	4	4	4	0	0	6	6	9	9	4	4	3	3	6	6	5	5	9	9	2	2	3	3	2	2	5	5	6	6	6	6	6	6	16	16	3	3	4	4	6	6	4
206	O.sativa	Lowland	Japonica	Yunnan	9	9	5	5	4	4	4	4	6	6	7	7	4	4	3	3	6	6	5	5	8	8	2	2	3	3	1	1	5	5	4	4	3	3	6	6	18	18	2	2	1	1	9	15	4
207	O.sativa	Lowland	Japonica	Yunnan	7	7	5	5	4	4	8	8	6	6	9	9	4	4	3	3	6	6	5	5	18	18	2	6	3	3	2	2	4	4	8	8	3	6	6	7	19	19	3	3	3	3	8	8	1
213	O.sativa	Lowland	Japonica	Yunnan	8	8	5	5	4	4	4	4	6	6	9	9	4	4	3	3	6	6	2	2	7	7	2	2	3	3	1	1	5	5	1	4	6	6	6	6	17	17	2	2	4	4	6	6	4
218	O.sativa	Lowland	Japonica	Yunnan	6	8	5	5	4	4	4	4	6	6	9	9	4	4	3	3	6	6	5	5	5	5	2	2	3	3	2	2	5	5	4	4	6	6	6	6	17	17	2	3	4	4	6	6	4
383	O.sativa	Lowland	Japonica	Yunnan	10	10	4	4	4	4	0	0	5	5	9	9	4	4	3	3	6	6	5	5	10	10	2	2	3	3	1	3	5	5	0	0	6	6	6	6	16	16	2	2	3	3	8	8	4
45	O.sativa	Upland	Indica	Guangxi	6	6	3	3	9	9	4	4	2	2	7	7	5	5	4	4	2	2	2	2	21	21	4	4	3	3	3	3	3	3	5	5	3	3	5	5	2	9	0	0	0	0	6	6	2
46	O.sativa	Upland	Indica	Guangxi	6	6	3	3	9	9	4	4	2	2	7	7	5	5	4	4	2	2	4	4	18	18	2	2	3	3	2	2	5	5	9	9	3	3	7	7	9	15	4	4	4	4	8	11	3
47	O.sativa	Upland	Indica	Guangxi	6	6	4	4	9	9	4	4	2	2	7	7	5	5	4	4	2	2	3	3	8	8	5	5	3	3	2	2	4	4	8	8	3	3	6	6	0	0	3	3	4	4	10	10	3
48	O.sativa	Upland	Indica	Guangxi	6	6	4	4	9	9	4	4	2	2	7	7	5	5	4	4	2	2	3	3	8	8	5	5	3	3	2	2	4	4	8	8	3	3	6	6	6	8	3	3	4	4	9	9	3
73	O.sativa	Upland	Indica	Guangxi	6	6	4	4	9	9	4	4	2	2	7	7	5	5	4	4	2	2	3	3	8	8	5	5	3	3	2	2	4	4	8	8	3	3	6	6	8	8	3	3	4	4	9	10	3
74	O.sativa	Upland	Indica	Guangxi	6	6	4	4	9	9	4	4	2	2	7	7	5	5	4	4	2	2	3	3	5	5	5	5	3	3	3	3	4	4	8	8	3	3	6	6	8	8	3	3	4	4	9	10	3
75	O.sativa	Upland	Indica	Guangxi	6	6	4	4	9	9	4	4	2	2	7	7	5	5	4	4	2	2	3	3	8	8	5	5	3	3	2	2	4	4	8	8	3	3	6	6	8	8	3	3	4	4	9	9	3
76	O.sativa	Upland	Indica	Guangxi	6	6	3	3	9	9	4	4	6	6	7	7	5	5	4	4	2	2	3	3	18	18	5	5	3	3	3	3	4	4	7	7	4	4	6	6	16	16	0	0	4	4	9	9	3
77	O.sativa	Upland	Indica	Guangxi	6	6	4	4	9	9	4	4	6	6	7	7	5	5	4	4	2	2	1	3	18	18	5	5	3	3	3	3	4	4	8	8	3	3	6	6	7	7	3	3	4	4	6	6	3
78	O.sativa	Upland	Indica	Guangxi	9	9	4	4	9	9	4	4	3	3	7	7	5	5	4	4	2	2	3	3	18	18	5	5	3	3	2	2	4	4	8	8	3	3	7	7	16	16	3	3	4	4	6	7	3
79	O.sativa	Upland	Indica	Guangxi	6	6	4	4	9	9	4	4	2	2	7	7	5	5	4	4	2	2	3	3	21	21	5	5	3	3	2	2	4	4	8	8	3	3	6	6	8	8	3	3	4	4	10	10	3
80	O.sativa	Upland	Indica	Guangxi	6	6	4	4	9	9	4	4	2	2	7	7	5	5	4	4	2	2	3	3	18	18	5	5	3	3	2	2	4	4	6	7	3	3	6	6	8	8	3	3	4	4	9	9	3
81	O.sativa	Upland	Indica	Guangxi	6	6	4	4	9	9	4	4	2	2	7	7	5	5	4	4	2	2	3	3	8	8	2	2	3	3	2	2	4	4	8	8	3	3	6	6	16	16	3	3	4	4	10	10	3
82	O.sativa	Upland	Indica	Guangxi	6	6	3	3	9	9	4	4	2	2	7	7	5	5	4	4	2	2	3	3	8	8	6	6	3	3	2	2	4	4	6	7	3	3	6	6	16	16	3	3	4	4	9	9	3
83	O.sativa	Upland	Indica	Guangxi	6	6	4	4	9	9	4	4	2	2	7	7	5	5	4	4	2	2	2	2	8	8	5	5	3	3	2	2	4	4	7	7	3	3	5	5	18	18	4	4	4	4	8	8	3
84	O.sativa	Upland	Indica	Guangxi	6	6	4	4	9	9	4	4	2	2	7	7	5	5	4	4	2	2	3	3	18	18	5	5	3	3	2	2	4	4	8	8	3	3	7	7	8	8	4	4	4	4	9	9	3
85	O.sativa	Upland	Indica	Guangxi	6	6	4	4	9	9	4	4	2	2	7	7	5	5	4	4	2	2	3	3	18	18	1	1	3	3	2	2	4	4	8	8	3	3	6	6	0	0	0	0	4	4	9	9	3
86	O.sativa	Upland	Indica	Guangxi	6	6	4	4	9	9	4	4	2	2	9	9	5	5	4	4	2	2	3	3	18	18	5	5	3	3	2	2	4	4	8	8	3	3	6	6	8	8	4	4	4	4	9	10	3
87	O.sativa	Upland	Indica	Guangxi	6	6	3	3	9	9	4	4	2	2	7	7	5	5	4	4	2	2	4	4	18	18	5	5	3	3	2	2	4	4	7	7	3	3	7	7	8	8	3	3	4	4	10	11	3
88	O.sativa	Upland	Indica	Guangxi	6	6	4	4	9	9	4	4	2	2	7	7	5	5	4	4	2	2	3	3	8	8	5	5	3	3	2	2	4	4	8	8	3	3	5	5	8	8	3	3	4	4	10	10	3
89	O.sativa	Upland	Indica	Guangxi	6	6	4	4	9	9	4	4	2	2	7	7	5	5	4	4	2	2	4	4	8	8	1	1	3	3	3	3	4	4	7	7	3	3	6	6	8	8	3	3	4	4	7	7	3
90	O.sativa	Upland	Indica	Guangxi	6	6	4	4	9	9	4	4	2	2	9	9	5	5	4	4	2	2	3	3	5	5	5	5	3	3	2	3	4	4	8	8	4	4	6	6	8	8	3	3	7	7	8	9	3
91	O.sativa	Upland	Indica	Guangxi	6	6	4	4	9	9	4	4	2	2	7	7	5	5	4	4	2	2	3	3	18	18	1	1	3	3	2	2	4	4	8	8	4	4	7	7	8	8	3	3	4	4	10	10	3
92	O.sativa	Upland	Indica	Guangxi	6	6	4	4	9	9	4	4	2	2	7	7	5	5	4	4	2	2	3	3	5	5	1	1	3	3	2	2	4	4	8	8	3	3	6	6	8	8	4	4	4	4	11	11	3
93	O.sativa	Upland	Indica	Guangxi	7	7	3	3	9	9	4	4	6	6	7	7	5	5	4	4	2	2	5	5	5	5	1	5	3	3	2	2	4	4	6	7	3	3	8	8	8	8	3	3	4	4	13	13	3
94	O.sativa	Upland	Indica	Guangxi	6	6	4	4	9	9	4	4	2	2	7	7	5	5	4	4	2	2	2	2	18	18	5	5	3	3	3	3	4	4	7	7	3	3	6	6	0	0	3	3	4	4	9	9	3
95	O.sativa	Upland	Indica	Guangxi	6	6	3	3	9	9	4	4	2	2	7	7	5	5	4	4	2	2	4	4	18	18	3	3	3	3	2	2	4	4	8	8	3	3	8	8	8	8	3	3	4	4	12	12	3
96	O.sativa	Upland	Indica	Guangxi	6	6	3	3	9	9	4	4	2	2	6	6	5	5	3	4	2	2	3	3	18	18	5	5	3	3	2	2	3	3	8	8	3	3	6	6	8	8	3	3	4	4	9	9	3
97	O.sativa	Upland	Indica	Guangxi	6	6	3	3	9	9	4	4	5	5	7	7	5	5	3	3	2	2	3	3	5	5	5	5	3	3	2	2	4	4	5	5	3	3	7	7	9	9	3	3	4	4	9	10	3
98	O.sativa	Upland	Indica	Guangxi	6	6	2	2	9	9	4	4	2	2	7	7	5	5	3	4	2	2	3	3	18	18	5	5	3	3	2	2	1	4	8	8	3	3	6	6	9	9	3	3	4	4	8	8	3
99	O.sativa	Upland	Indica	Guangxi	6	6	3	3	9	9	4	4	2	5	7	7	5	5	4	4	2	2	3	3	1	1	5	5	3	3	2	2	4	4	7	7	3	3	6	6	9	9	3	3	4	4	11	11	3
100	O.sativa	Upland	Indica	Guangxi	6	6	3	3	9	9	4	4	2	2	7	7	5	5	4	4	2	2	3	3	18	18	5	5	3	3	2	2	4	4	7	7	3	3	6	6	8	8	3	3	4	4	8	8	3
101	O.sativa	Upland	Indica	Guangxi	6	6	3	3	8	8	3	3	1	5	7	7	5	5	4	4	2	2	3	3	18	18	5	5	3	3	2	2	4	4	8	8	3	3	6	6	8	8	3	3	4	4	8	8	3
102	O.sativa	Upland	Indica	Guangxi	6	6	3	3	9	9	4	4	2	2	7	7	3	3	4	4	2	2	3	3	8	8	5	5	3	3	2	3	4	4	4	4	3	3	6	6	8	8	3	3	4	4	0	0	3
103	O.sativa	Upland	Indica	Guangxi	6	6	3	3	9	9	4	4	2	2	7	7	5	5	4	4	2	2	3	3	8	8	5	5	3	3	2	2	4	4	8	8	3	3	6	6	9	9	3	3	4	4	10	10	3
104	O.sativa	Upland	Indica	Guangxi	6	10	3	3	9	9	4	4	2	2	7	7	5	5	4	4	2	2	3	3	7	7	5	5	3	3	2	2	4	4	5	5	3	3	6	6	9	9	0	0	4	4	10	10	3
105	O.sativa	Upland	Indica	Guangxi	7	7	3	3	9	9	4	4	2	2	7	7	2	3	4	4	2	2	3	3	7	8	5	5	1	1	2	2	4	4	8	8	3	3	6	6	8	8	3	3	4	4	8	10	3
106	O.sativa	Upland	Indica	Guangxi	6	6	1	1	9	9	3	3	5	5	7	7	5	5	4	4	2	2	3	3	18	18	5	5	4	4	2	2	4	4	8	8	4	4	6	6	9	9	3	3	0	0	10	10	3
107	O.sativa	Upland	Indica	Guangxi	6	6	3	3	9	9	4	4	2	2	7	7	3	3	4	4	2	2	3	3	18	18	5	5	1	1	2	2	4	4	8	8	3	3	6	6	9	9	3	3	4	4	10	10	3
108	O.sativa	Upland	Indica	Guangxi	6	6	3	3	9	9	4	4	2	2	7	7	5	5	4	4	2	2	3	3	8	8	2	2	3	3	2	2	2	2	6	7	3	3	6	6	8	8	3	3	4	4	10	10	3
109	O.sativa	Upland	Indica	Guangxi	6	6	3	3	9	9	4	4	2	2	8	8	5	5	4	4	2	2	3	3	18	18	5	5	3	3	2	2	4	4	8	8	3	3	6	6	9	9	2	2	4	4	9	9	3
110	O.sativa	Upland	Indica	Guangxi	6	6	3	3	9	9	4	4	2	2	7	7	5	5	4	4	2	2	3	3	18	18	5	5	3	3	2	2	4	4	7	7	3	3	6	6	9	9	3	3	4	4	6	6	3
111	O.sativa	Upland	Indica	Guangxi	6	6	3	3	8	8	4	4	2	2	7	7	5	5	4	4	2	2	3	3	8	8	1	1	3	3	2	2	4	4	8	8	3	3	6	6	9	9	3	3	4	4	10	10	3
112	O.sativa	Upland	Indica	Guangxi	6	6	3	3	9	9	4	4	2	2	7	7	5	5	4	4	2	2	1	3	8	8	5	5	3	3	2	2	4	4	8	8	4	4	6	6	9	9	3	3	2	2	10	10	3
113	O.sativa	Upland	Indica	Guangxi	6	6	3	3	9	9	4	4	2	6	7	7	5	5	4	4	2	2	3	3	8	8	5	5	3	3	2	2	2	2	7	7	3	3	6	6	8	8	3	3	4	4	8	8	3
114	O.sativa	Upland	Indica	Guangxi	6	6	3	3	9	9	4	4	2	2	7	7	3	3	4	4	2	2	3	3	18	18	5	5	3	3	2	2	4	4	7	7	4	4	6	6	8	8	3	3	4	4	8	8	3
115	O.sativa	Upland	Indica	Guangxi	7	7	3	3	9	9	4	4	2	2	7	7	5	5	4	4	2	2	3	3	5	5	5	5	3	3	2	2	4	4	7	7	3	3	6	6	9	9	3	3	4	4	10	10	3
116	O.sativa	Upland	Indica	Guangxi	6	6	3	3	9	9	4	4	2	2	7	7	5	5	4	4	2	2	3	3	8	8	5	5	3	3	2	2	4	4	8	8	3	3	6	6	8	8	3	3	4	4	9	9	3
117	O.sativa	Upland	Indica	Guangxi	7	7	3	3	9	9	4	4	6	6	7	7	5	5	4	4	2	2	3	3	4	4	5	5	3	3	2	2	4	4	5	5	4	4	6	6	9	9	3	3	4	4	9	9	3
118	O.sativa	Upland	Indica	Guangxi	6	6	3	3	9	9	4	4	6	6	7	7	5	5	4	4	2	2	3	3	18	18	5	5	2	2	2	2	4	4	8	8	3	3	7	7	8	8	3	3	4	4	9	9	3
119	O.sativa	Upland	Indica	Guangxi	6	6	3	3	9	9	4	4	6	6	7	7	4	4	3	3	2	2	3	3	8	8	5	5	3	3	2	2	4	4	6	6	4	4	7	7	9	9	3	3	4	4	8	8	3
120	O.sativa	Upland	Indica	Guangxi	6	6	3	3	9	9	6	6	3	6	8	8	5	5	4	5	3	3	3	3	9	9	1	1	3	3	3	3	4	4	8	8	3	3	6	6	9	9	4	4	4	4	8	10	3
258	O.sativa	Upland	Indica	Guangxi	7	7	4	4	9	9	4	4	3	3	7	7	6	6	4	4	3	3	4	4	7	7	5	5	3	3	2	2	4	4	8	8	3	3	6	6	8	8	3	3	4	4	10	10	3
259	O.sativa	Upland	Indica	Guangxi	7	7	4	4	9	9	4	4	3	3	7	7	6	6	4	4	3	3	4	4	18	18	4	4	3	3	2	2	4	4	8	8	3	3	6	6	8	8	3	3	5	5	9	9	3
260	O.sativa	Upland	Indica	Guangxi	7	7	4	4	9	9	4	4	3	3	7	7	6	6	4	4	3	3	4	4	8	8	5	5	3	3	3	3	4	4	7	7	3	3	6	6	8	8	3	3	4	4	10	10	0
261	O.sativa	Upland	Indica	Guangxi	7	7	4	4	9	9	4	4	3	3	7	7	6	6	4	4	3	3	4	4	18	18	5	5	3	3	2	2	4	4	8	8	3	3	6	7	9	9	3	3	4	4	9	9	3
262	O.sativa	Upland	Indica	Guangxi	7	7	4	4	9	9	4	4	6	6	7	7	6	6	4	4	3	3	4	4	8	8	2	5	3	3	2	2	3	3	8	8	3	3	7	7	9	9	2	2	4	4	10	10	3
263	O.sativa	Upland	Indica	Guangxi	7	7	4	4	9	9	4	4	3	3	7	7	6	6	4	4	3	3	4	4	18	18	5	5	3	3	3	3	4	4	8	8	3	3	6	6	9	9	3	3	4	4	10	10	3
264	O.sativa	Upland	Indica	Guangxi	7	7	4	4	9	9	4	4	3	3	7	7	6	6	4	4	3	3	4	4	4	4	5	5	3	3	2	2	4	4	7	7	3	3	6	6	8	8	3	3	4	4	10	10	3
265	O.sativa	Upland	Indica	Guangxi	7	7	4	4	9	9	4	4	3	3	7	7	6	6	4	4	3	3	4	4	8	8	1	1	3	3	2	2	4	4	8	8	3	3	6	6	8	8	3	3	4	4	9	9	3
266	O.sativa	Upland	Indica	Guangxi	7	7	4	4	9	9	4	4	3	3	7	7	6	6	4	4	3	3	4	4	18	18	5	5	3	3	2	2	4	4	8	8	3	3	5	7	9	9	3	3	4	4	10	10	3
267	O.sativa	Upland	Indica	Guangxi	7	7	4	4	9	9	4	4	6	6	7	7	6	6	4	4	3	3	4	4	5	8	5	5	3	3	2	3	4	4	8	8	3	3	6	6	8	8	3	3	4	4	9	9	3
269	O.sativa	Upland	Indica	Guangxi	7	7	4	4	9	9	4	4	6	6	7	7	6	6	4	4	3	3	4	4	7	7	5	5	3	3	2	2	4	4	5	5	3	3	6	6	9	9	3	3	4	4	8	8	3
274	O.sativa	Upland	Indica	Guangxi	10	10	4	4	9	9	4	4	6	6	7	7	6	6	3	3	3	3	4	4	18	18	5	5	3	3	3	3	4	4	5	5	3	3	6	6	9	9	3	3	4	4	10	10	3
275	O.sativa	Upland	Indica	Guangxi	7	7	4	4	9	9	4	4	6	6	7	7	6	6	4	4	3	3	4	4	18	18	5	5	3	3	3	3	4	4	5	5	3	3	6	6	9	9	3	3	4	4	10	10	3
341	O.sativa	Upland	Indica	Guangxi	7	7	3	3	9	9	4	4	3	3	7	7	6	6	4	4	3	3	4	4	8	8	5	5	3	3	2	2	4	4	7	7	4	4	6	6	0	0	3	3	4	4	10	10	3
344	O.sativa	Upland	Indica	Guizhou	7	7	4	4	9	9	4	4	7	7	7	7	6	6	4	4	3	3	4	4	18	18	4	4	3	3	2	2	4	4	7	7	3	3	7	7	9	9	3	3	4	4	9	9	3
345	O.sativa	Upland	Indica	Guizhou	7	7	3	3	9	9	4	4	6	6	7	7	6	6	4	4	3	3	4	4	18	18	5	5	3	3	3	3	4	4	5	5	3	3	6	6	9	9	3	3	4	4	10	10	3
353	O.sativa	Upland	Indica	Guizhou	7	7	3	3	9	9	4	4	6	6	7	7	6	6	4	4	3	3	4	4	18	18	5	5	3	3	3	3	4	4	5	5	3	3	6	6	9	9	3	3	4	4	10	10	3
357	O.sativa	Upland	Indica	Guizhou	7	7	3	3	9	9	4	4	6	6	7	7	6	6	4	4	3	3	4	4	18	18	5	5	3	3	3	3	4	4	8	8	3	3	6	6	9	9	3	3	4	4	10	10	3
359	O.sativa	Upland	Indica	Guizhou	7	7	4	4	6	6	8	8	3	3	7	8	4	4	3	3	3	3	5	5	7	7	2	2	3	3	1	1	5	5	6	6	3	3	6	6	9	9	3	3	1	1	6	9	4
363	O.sativa	Upland	Indica	Guizhou	7	7	3	3	9	9	4	4	6	6	7	7	6	6	4	4	3	3	4	4	18	18	5	5	3	3	3	3	4	4	5	5	3	3	6	6	9	9	3	3	4	4	10	10	3
367	O.sativa	Upland	Indica	Guizhou	7	7	3	3	6	6	4	4	6	6	4	8	6	6	4	4	3	3	5	5	18	18	5	5	3	3	2	2	4	4	7	7	3	3	6	6	16	16	3	3	4	4	9	9	3
384	O.sativa	Upland	Indica	Guizhou	7	7	3	3	0	0	3	3	7	7	7	7	6	6	4	4	3	3	4	4	7	7	4	4	3	3	2	2	4	4	5	5	3	3	7	7	8	8	3	3	4	4	10	10	3
387	O.sativa	Upland	Indica	Guizhou	7	7	3	3	9	9	4	4	7	7	7	7	6	6	4	4	3	3	4	4	18	18	4	4	3	3	2	2	4	4	8	8	3	3	7	7	8	8	3	3	4	4	9	9	3
412	O.sativa	Upland	Indica	Guizhou	7	7	3	3	9	9	4	4	7	7	7	7	6	6	4	4	3	3	4	4	5	5	5	5	3	3	1	1	4	4	6	6	3	3	6	6	9	9	3	3	4	4	9	9	3
418	O.sativa	Upland	Indica	Guizhou	7	7	3	3	9	9	4	4	6	6	7	7	6	6	4	4	3	3	4	4	18	18	5	5	3	3	2	2	4	4	5	5	3	3	6	6	9	9	3	3	4	4	10	10	3
419	O.sativa	Upland	Indica	Guizhou	7	7	3	3	5	5	4	4	6	6	7	7	6	6	4	4	3	3	4	4	8	8	3	3	3	3	2	2	4	4	0	0	3	3	6	6	9	9	2	2	4	4	9	9	3
234	O.sativa	Upland	Indica	Jiangsu	7	7	5	5	9	9	4	4	6	6	7	7	6	6	4	4	3	3	4	4	5	5	5	5	3	3	1	1	4	4	7	7	3	3	6	6	9	9	3	3	4	4	9	9	3
237	O.sativa	Upland	Indica	Jiangsu	8	8	5	5	9	9	4	4	6	6	7	7	6	6	4	4	3	3	4	4	5	5	1	1	3	3	1	1	4	4	8	8	4	4	6	6	9	9	3	3	4	4	9	9	3
238	O.sativa	Upland	Indica	Jiangsu	7	7	4	4	9	9	4	4	7	7	7	7	6	6	4	4	3	3	4	4	5	5	5	5	3	3	2	2	4	4	8	8	4	4	6	7	9	9	3	3	4	4	8	8	3
240	O.sativa	Upland	Indica	Jiangsu	7	7	4	4	9	9	4	4	6	6	7	7	6	6	4	4	3	3	4	4	5	5	2	5	3	3	1	1	4	4	8	8	4	6	6	6	8	8	3	3	4	4	9	10	3
241	O.sativa	Upland	Indica	Jiangsu	7	7	4	4	9	9	4	4	6	6	7	7	6	6	4	4	3	3	4	4	5	5	5	5	3	3	1	1	4	4	8	8	4	4	6	6	8	8	3	3	6	6	8	8	3
242	O.sativa	Upland	Indica	Jiangsu	7	7	3	3	9	9	4	4	6	7	7	7	5	5	4	4	3	3	4	4	5	8	2	5	3	3	1	1	4	4	5	5	3	4	6	6	9	9	3	3	1	1	8	8	3
243	O.sativa	Upland	Indica	Jiangsu	7	7	4	4	9	9	4	4	6	6	7	7	6	6	4	4	3	3	4	4	5	5	5	5	3	3	1	1	4	4	8	8	4	4	6	6	8	8	3	3	4	4	8	8	3
244	O.sativa	Upland	Indica	Jiangsu	7	7	4	4	9	9	4	4	7	7	7	7	6	6	4	4	3	3	4	4	6	6	1	1	3	3	1	1	4	4	5	5	4	4	7	7	8	8	3	3	4	4	8	8	3
245	O.sativa	Upland	Indica	Jiangsu	7	7	3	3	10	10	4	4	3	3	7	7	4	6	4	4	3	3	3	3	5	5	1	5	3	3	1	2	4	4	5	8	3	4	6	6	8	8	3	3	4	4	8	9	3
247	O.sativa	Upland	Indica	Jiangsu	7	7	4	4	6	6	4	4	7	7	3	3	6	6	4	4	3	3	4	4	8	8	6	6	3	3	1	1	4	4	5	5	3	3	7	7	8	8	3	3	4	4	8	8	3
254	O.sativa	Upland	Indica	Jiangsu	7	7	5	5	9	9	4	4	7	7	7	7	6	6	4	4	3	3	4	4	5	5	5	5	3	3	2	2	4	4	5	5	3	3	7	7	8	8	3	3	4	4	10	10	3
255	O.sativa	Upland	Indica	Jiangsu	7	7	3	3	9	9	4	4	7	7	7	7	6	6	4	4	3	3	4	4	18	18	1	1	0	0	1	1	4	4	8	8	3	3	6	6	19	19	3	3	4	4	9	9	3
257	O.sativa	Upland	Indica	Jiangsu	7	7	4	4	9	9	4	4	6	6	7	7	5	5	4	4	3	3	4	4	8	8	5	5	3	3	1	1	4	4	8	8	4	4	7	7	8	8	3	3	4	4	8	8	3
332	O.sativa	Upland	Indica	Jiangsu	7	7	3	3	9	9	4	4	5	5	7	7	6	6	4	4	3	3	4	4	6	6	5	5	3	3	1	1	4	4	8	8	4	4	7	7	9	9	3	3	3	3	8	8	3
333	O.sativa	Upland	Indica	Jiangsu	7	7	3	3	9	9	4	4	5	5	7	7	6	6	4	4	2	2	4	4	5	5	5	5	3	3	1	1	4	4	8	8	4	4	0	0	9	9	3	3	4	4	9	9	3
334	O.sativa	Upland	Indica	Jiangsu	7	7	4	4	9	9	4	4	5	5	4	6	6	6	4	4	2	2	3	3	5	5	1	1	3	3	1	1	4	4	8	8	3	3	6	6	9	9	3	3	4	4	10	10	3
335	O.sativa	Upland	Indica	Jiangsu	7	7	3	3	9	9	4	4	3	3	8	8	6	6	4	4	3	3	4	4	5	5	5	5	3	3	1	1	4	4	7	7	4	4	7	7	9	9	3	3	4	4	9	9	3
336	O.sativa	Upland	Indica	Jiangsu	7	7	3	3	9	9	4	4	3	3	7	7	6	6	4	4	3	3	4	4	5	5	5	5	3	3	1	1	4	4	8	8	4	4	6	6	9	9	3	3	4	4	8	8	3
337	O.sativa	Upland	Indica	Jiangsu	7	7	3	3	9	9	4	4	3	3	7	7	6	6	4	4	3	3	4	4	5	5	5	5	3	3	1	1	4	4	8	8	4	4	6	6	9	9	3	3	4	4	8	8	3
338	O.sativa	Upland	Indica	Jiangsu	7	7	3	3	9	9	4	4	3	3	7	7	6	6	4	4	3	3	4	4	5	5	5	5	3	3	1	1	4	4	8	8	4	4	6	6	8	8	3	3	4	4	8	8	3
180	O.sativa	Upland	Indica	Yunnan	7	7	3	3	9	9	4	4	2	4	7	7	5	5	4	4	2	2	3	3	18	18	5	5	3	3	2	2	4	4	9	9	6	6	7	7	9	9	3	3	4	4	7	7	3
181	O.sativa	Upland	Indica	Yunnan	6	6	3	3	9	9	4	4	5	8	7	7	5	5	4	4	2	2	3	5	18	18	5	5	3	3	3	3	4	4	8	8	3	3	6	6	9	9	3	3	4	4	10	10	3
187	O.sativa	Upland	Indica	Yunnan	2	6	3	3	9	9	4	4	2	5	9	9	5	5	3	4	2	5	3	4	8	18	2	2	3	3	2	2	4	4	5	5	3	6	6	7	7	7	3	3	3	4	8	8	3
188	O.sativa	Upland	Indica	Yunnan	11	11	3	3	9	9	0	0	6	6	7	7	5	5	4	4	3	3	3	3	5	5	6	6	3	3	1	1	4	4	8	8	3	3	6	6	8	8	2	2	4	4	8	8	3
190	O.sativa	Upland	Indica	Yunnan	5	5	3	3	9	9	4	4	1	6	2	2	3	3	4	4	2	2	3	3	7	7	5	5	3	3	2	2	4	4	5	5	3	3	7	7	9	9	3	3	4	4	8	8	3
191	O.sativa	Upland	Indica	Yunnan	7	7	4	4	9	9	4	4	2	5	7	7	5	5	4	4	2	2	4	4	8	8	5	5	3	3	2	2	4	4	4	4	6	6	6	6	8	8	3	3	4	4	7	7	3
192	O.sativa	Upland	Indica	Yunnan	7	7	4	4	9	9	4	4	7	7	7	7	6	6	4	4	3	3	4	4	8	8	5	5	3	3	2	2	4	4	5	5	6	6	7	7	8	8	2	2	4	4	5	5	3
194	O.sativa	Upland	Indica	Yunnan	6	6	5	5	9	9	8	8	7	7	7	7	6	6	4	4	3	3	4	4	8	21	5	5	3	3	2	2	4	4	2	5	3	3	6	6	9	9	3	3	4	4	9	10	3
196	O.sativa	Upland	Indica	Yunnan	7	7	4	4	6	6	3	3	6	6	7	7	6	6	4	4	3	3	3	3	18	18	5	5	3	3	2	2	4	4	2	5	3	3	6	6	9	9	3	3	4	4	10	10	3
197	O.sativa	Upland	Indica	Yunnan	6	6	3	3	6	6	4	4	6	6	7	7	5	5	4	4	2	2	0	0	8	8	5	5	3	3	2	2	4	4	5	5	6	6	6	6	8	8	2	2	4	4	7	8	3
198	O.sativa	Upland	Indica	Yunnan	11	11	3	3	9	9	3	8	2	6	7	7	5	5	4	4	3	3	4	4	8	8	5	5	3	3	2	2	4	4	5	5	6	6	0	0	8	8	2	3	4	4	12	12	3
340	O.sativa	Upland	Indica	Yunnan	9	9	3	3	1	1	4	4	6	6	7	7	6	6	4	4	3	3	4	4	7	7	5	5	3	3	1	1	4	4	7	7	4	4	7	7	9	9	3	3	4	4	7	7	3
377	O.sativa	Upland	Indica	Yunnan	3	3	3	3	9	9	4	4	7	7	7	7	4	4	4	4	3	3	4	4	18	18	4	4	3	3	2	2	4	4	6	6	3	3	7	7	8	8	3	3	4	4	6	6	3
378	O.sativa	Upland	Indica	Yunnan	7	7	3	3	4	9	4	4	7	7	7	7	6	6	4	4	3	3	4	4	8	8	5	5	3	3	2	2	4	4	5	5	3	3	7	7	11	11	3	3	4	4	9	9	3
379	O.sativa	Upland	Indica	Yunnan	7	7	3	3	4	9	8	8	3	3	7	7	6	6	3	3	2	2	3	3	8	8	5	5	3	3	2	2	3	4	5	5	3	3	6	7	9	9	3	3	4	4	3	3	3
129	O.sativa	Lowland	Indica	Guangxi	6	6	3	3	9	9	3	8	3	3	8	8	3	3	4	4	2	2	3	3	6	6	5	5	3	3	2	2	4	4	8	8	3	3	6	7	9	9	3	3	4	4	8	10	3
130	O.sativa	Lowland	Indica	Guangxi	6	8	3	3	9	9	4	4	2	6	9	9	5	5	4	4	2	2	3	3	5	5	1	1	3	3	2	2	4	4	8	8	3	3	6	6	10	10	3	3	4	4	10	10	3
131	O.sativa	Lowland	Indica	Guangxi	6	6	3	3	11	11	1	1	2	4	7	7	4	4	3	3	2	2	3	3	8	8	5	5	3	3	2	2	4	4	8	8	3	3	6	6	9	9	3	3	4	4	10	10	3
132	O.sativa	Lowland	Indica	Guangxi	6	6	3	3	9	9	3	4	7	7	7	7	5	5	4	4	2	2	4	4	8	8	5	5	3	3	2	2	4	4	8	8	3	3	6	6	9	9	3	3	4	4	9	9	3
133	O.sativa	Lowland	Indica	Guangxi	6	6	3	3	9	9	5	5	6	6	7	7	5	5	4	4	1	1	2	2	6	6	0	0	3	3	2	2	4	4	8	8	3	3	6	6	9	9	3	3	2	2	9	9	3
134	O.sativa	Lowland	Indica	Guangxi	6	6	3	3	9	9	4	4	2	2	7	7	5	5	4	4	2	2	3	3	18	18	5	5	3	3	3	3	4	4	8	8	3	3	6	6	9	9	3	3	4	4	10	10	3
135	O.sativa	Lowland	Indica	Guangxi	6	6	3	3	9	9	4	4	2	6	7	7	5	5	4	4	2	2	3	3	8	8	5	5	3	3	3	3	4	4	8	8	3	3	6	6	9	9	3	3	4	4	9	9	3
136	O.sativa	Lowland	Indica	Guangxi	6	6	3	3	9	9	4	4	2	5	7	7	5	5	4	4	2	2	3	3	8	8	5	5	3	3	3	3	4	4	8	8	3	3	6	6	9	9	3	3	4	4	9	9	3
137	O.sativa	Lowland	Indica	Guangxi	6	6	3	3	9	9	4	4	6	6	7	7	5	5	4	4	2	2	4	4	9	9	5	5	3	3	2	2	4	4	8	8	3	3	6	6	8	8	3	3	4	4	9	9	3
138	O.sativa	Lowland	Indica	Guangxi	6	6	3	3	9	9	4	4	6	6	7	7	5	5	4	4	2	2	3	3	8	8	1	1	3	3	2	2	4	4	7	7	3	3	6	6	9	9	3	3	4	4	8	8	3
139	O.sativa	Lowland	Indica	Guangxi	6	6	3	3	9	9	4	4	2	2	7	7	5	5	4	4	2	2	3	3	8	8	5	5	3	3	2	2	4	4	8	8	3	3	6	6	9	9	3	3	2	2	10	10	3
142	O.sativa	Lowland	Indica	Guangxi	6	6	3	3	6	6	4	4	2	6	7	7	6	6	5	5	2	2	3	3	14	18	5	5	3	5	2	2	4	4	8	8	3	3	7	7	9	9	3	3	4	4	10	10	3
143	O.sativa	Lowland	Indica	Guangxi	6	6	3	3	9	9	5	5	2	6	8	8	5	5	4	4	2	2	3	3	8	8	5	5	3	3	3	3	4	4	7	7	4	4	6	6	9	9	3	3	1	1	10	10	3
144	O.sativa	Lowland	Indica	Guangxi	11	11	3	3	9	9	4	4	6	6	7	7	5	5	4	4	2	2	3	3	17	18	1	1	3	3	2	2	3	3	8	8	0	0	7	7	9	9	3	3	4	4	9	9	3
145	O.sativa	Lowland	Indica	Guangxi	11	11	3	3	9	9	2	2	6	6	7	7	5	5	4	4	2	2	3	3	7	8	6	6	3	3	2	2	4	4	5	5	3	3	7	7	9	9	3	3	4	4	9	9	5
146	O.sativa	Lowland	Indica	Guangxi	6	6	3	3	9	9	4	4	5	5	7	7	5	5	4	4	2	2	4	4	11	17	5	5	3	3	2	2	4	4	8	8	3	3	7	7	9	9	3	3	4	4	14	14	3
147	O.sativa	Lowland	Indica	Guangxi	6	6	3	3	9	9	4	4	2	6	7	7	5	5	4	4	2	2	2	2	18	18	5	5	3	3	2	2	5	5	7	7	3	3	7	7	9	9	3	3	4	4	8	11	3
148	O.sativa	Lowland	Indica	Guangxi	6	6	3	3	9	9	4	4	5	5	7	7	5	5	4	4	3	3	3	3	17	17	5	5	3	3	2	2	4	4	7	7	3	3	7	7	9	9	3	3	4	4	14	14	3
149	O.sativa	Lowland	Indica	Guangxi	6	8	3	3	6	6	4	4	6	6	7	7	3	3	4	4	2	2	3	3	8	8	6	6	3	3	1	1	4	4	5	5	3	3	6	6	9	9	3	3	5	5	10	10	3
150	O.sativa	Lowland	Indica	Guangxi	8	8	3	3	9	9	3	3	6	6	4	4	5	5	4	4	3	3	3	3	17	17	1	1	3	3	2	2	4	4	5	5	3	3	7	7	9	9	3	3	4	4	10	10	3
151	O.sativa	Lowland	Indica	Guangxi	6	6	3	3	9	9	4	4	5	5	7	7	5	5	4	4	2	2	3	3	17	17	5	5	3	3	2	2	4	4	4	4	3	3	6	6	8	8	3	3	4	4	9	9	3
152	O.sativa	Lowland	Indica	Guangxi	6	6	2	2	9	9	4	4	2	2	7	7	5	5	4	4	2	2	3	3	17	17	1	1	3	3	2	2	4	4	6	6	3	3	7	7	9	9	3	3	4	4	8	8	3
153	O.sativa	Lowland	Indica	Guangxi	4	4	3	3	9	9	4	4	5	5	7	7	5	5	4	4	2	2	3	3	17	17	5	5	3	3	2	2	4	4	8	8	3	3	7	7	9	9	3	3	4	4	8	8	3
154	O.sativa	Lowland	Indica	Guangxi	1	1	1	1	8	8	3	3	2	2	6	6	5	5	4	4	1	1	2	2	7	7	4	4	3	3	2	2	4	4	4	7	2	2	0	0	9	9	3	3	3	3	7	7	3
155	O.sativa	Lowland	Indica	Guangxi	7	7	4	4	6	9	4	4	6	6	8	8	6	6	5	5	3	3	3	3	17	17	5	5	3	3	2	3	4	4	8	8	5	5	6	6	9	9	3	3	5	5	10	10	3
156	O.sativa	Lowland	Indica	Guangxi	6	6	3	3	6	6	4	4	6	6	7	7	6	6	4	4	3	3	3	3	4	4	5	5	3	3	1	1	4	4	7	7	3	3	6	6	9	9	3	3	4	4	10	10	3
157	O.sativa	Lowland	Indica	Guangxi	6	6	3	3	9	9	4	4	6	6	7	7	5	5	4	4	2	2	3	3	17	17	1	1	3	3	2	2	4	4	8	8	3	3	7	7	9	9	3	3	4	4	9	9	3
158	O.sativa	Lowland	Indica	Guangxi	4	4	3	3	9	9	4	4	6	6	7	7	5	5	4	4	2	2	3	3	17	17	5	5	3	3	2	2	4	4	8	8	3	3	7	7	8	8	3	3	4	4	8	8	4
159	O.sativa	Lowland	Indica	Guangxi	6	6	2	2	6	9	4	4	5	6	6	6	5	5	4	4	2	2	3	3	7	7	6	6	3	3	3	3	4	4	5	8	3	4	7	7	9	9	3	3	4	4	10	10	3
163	O.sativa	Lowland	Indica	Guangxi	6	6	3	3	6	6	4	4	5	6	7	7	3	3	4	4	2	2	4	4	7	7	5	5	3	3	3	3	4	4	5	5	3	6	6	7	9	9	3	3	4	4	10	10	3
164	O.sativa	Lowland	Indica	Guangxi	8	8	3	3	6	6	3	3	6	6	10	10	0	0	4	4	2	2	4	4	7	17	5	5	3	3	1	1	4	4	5	5	3	6	7	7	0	0	0	0	4	4	0	0	0
171	O.sativa	Lowland	Indica	Guangxi	6	6	3	3	6	6	4	4	5	5	4	4	5	5	4	4	2	2	3	3	7	17	5	5	3	3	2	3	4	4	7	7	3	3	6	6	9	9	2	2	4	4	7	7	3
447	O.sativa	Lowland	Indica	Guangxi	11	11	4	4	6	6	4	4	7	7	7	7	6	6	4	4	3	3	4	4	8	8	5	5	3	3	1	1	4	4	6	6	3	3	7	7	9	9	3	3	4	4	9	9	3
389	O.sativa	Lowland	Indica	Guizhou	7	7	3	3	6	6	4	4	7	7	7	7	6	6	4	4	3	3	4	4	4	4	5	5	3	3	1	1	4	4	8	8	3	3	7	7	9	9	3	3	4	4	10	10	3
390	O.sativa	Lowland	Indica	Guizhou	7	7	3	3	4	9	4	8	3	3	4	7	5	5	3	4	3	3	4	4	18	18	1	1	3	3	1	2	4	4	4	4	3	6	6	6	11	11	2	2	4	4	8	8	3
396	O.sativa	Lowland	Indica	Guizhou	7	7	3	3	4	4	4	4	2	7	7	7	6	6	4	4	3	3	4	4	5	5	5	5	3	3	2	2	4	4	8	8	1	1	6	6	9	9	3	3	4	4	10	10	3
401	O.sativa	Lowland	Indica	Guizhou	7	7	4	4	9	9	4	4	6	6	7	7	6	6	4	4	3	3	3	3	8	8	4	4	3	3	2	2	4	4	4	4	3	3	7	7	9	9	3	3	4	4	8	8	3
448	O.sativa	Lowland	Indica	Guizhou	7	7	4	4	6	6	8	8	6	6	7	7	4	4	3	3	3	3	5	5	8	8	1	1	3	3	2	2	4	4	7	7	6	6	6	6	9	9	3	3	4	4	9	9	3
449	O.sativa	Lowland	Indica	Guizhou	7	7	4	8	6	6	4	4	3	3	7	7	6	6	4	4	3	3	4	4	8	8	6	6	3	3	2	2	4	4	8	8	3	3	7	7	9	9	3	3	4	4	10	10	3
451	O.sativa	Lowland	Indica	Guizhou	7	7	4	4	6	9	4	4	6	6	7	7	6	6	3	4	3	3	4	4	18	18	2	2	3	3	2	2	4	4	8	8	6	6	6	6	9	9	3	3	4	4	8	8	3
458	O.sativa	Lowland	Indica	Guizhou	7	7	4	4	9	9	4	4	7	7	7	7	6	6	4	4	3	3	4	4	5	5	6	6	3	3	1	1	4	4	8	8	3	3	7	7	9	9	3	3	4	4	10	10	3
459	O.sativa	Lowland	Indica	Guizhou	7	7	4	4	9	9	4	4	7	7	7	7	6	6	4	4	3	3	4	4	5	5	6	6	3	3	2	2	4	4	5	5	3	3	6	6	9	9	3	3	4	4	8	8	3
248	O.sativa	Lowland	Indica	Jiangsu	7	7	4	4	6	6	4	4	7	7	7	7	3	3	4	4	3	3	4	4	8	8	6	6	3	3	1	1	4	4	1	5	3	3	7	7	9	9	3	3	4	4	8	8	3
250	O.sativa	Lowland	Indica	Jiangsu	7	7	4	4	9	9	4	4	7	7	8	8	5	5	4	4	2	2	4	4	7	7	5	5	3	3	2	2	4	4	3	3	4	4	7	7	9	9	3	3	6	6	10	10	3
251	O.sativa	Lowland	Indica	Jiangsu	7	7	3	3	9	9	4	4	7	7	7	7	6	6	4	4	3	3	4	4	5	5	5	5	3	3	2	2	4	4	8	8	4	4	7	7	17	17	3	3	4	4	10	10	3
327	O.sativa	Lowland	Indica	Jiangsu	7	7	3	3	9	9	4	4	6	6	7	7	6	6	4	4	3	3	4	4	5	5	4	4	3	3	2	2	4	4	8	8	3	3	6	6	9	9	3	3	4	4	9	9	3
331	O.sativa	Lowland	Indica	Jiangsu	9	9	3	3	9	9	4	4	5	5	8	8	6	6	4	4	3	3	4	4	5	5	5	5	3	3	1	1	4	4	8	8	4	4	6	6	8	8	3	3	4	4	8	8	3
411	O.sativa	Lowland	Indica	Jiangsu	7	7	3	3	9	9	4	4	6	6	7	7	6	6	4	4	3	3	4	4	5	5	5	5	3	3	1	1	4	4	8	8	4	4	6	6	9	9	3	3	4	4	8	8	3
421	O.sativa	Lowland	Indica	Jiangsu	7	7	3	3	9	9	4	4	6	6	7	7	6	6	4	4	3	3	4	4	5	5	5	5	3	3	1	1	4	4	8	8	4	4	6	6	9	9	3	3	4	4	8	8	3
460	O.sativa	Lowland	Indica	Jiangsu	7	7	3	3	9	9	4	4	7	7	7	7	6	6	4	4	3	3	4	4	8	8	6	6	3	3	3	3	4	4	8	8	6	6	7	7	9	9	3	3	4	4	7	7	3
461	O.sativa	Lowland	Indica	Jiangsu	9	12	5	5	9	9	4	4	6	6	7	7	8	8	4	4	3	3	4	4	5	5	5	5	3	3	3	3	4	4	8	8	3	3	6	6	9	9	0	0	4	4	9	9	3
462	O.sativa	Lowland	Indica	Jiangsu	7	7	4	4	9	9	4	4	7	7	7	7	4	4	4	4	3	3	4	4	18	18	5	5	3	3	2	2	4	4	8	8	6	6	6	6	9	9	3	3	4	4	9	9	3
470	O.sativa	Lowland	Indica	Jiangsu	7	7	4	4	7	7	4	4	7	7	7	7	6	6	4	4	3	3	4	4	5	5	4	4	3	3	1	1	4	4	5	5	3	3	6	6	9	9	3	3	4	4	9	9	3
199	O.sativa	Lowland	Indica	Yunnan	7	7	3	3	9	9	4	4	6	6	7	7	3	3	4	4	3	3	4	4	22	22	4	4	4	4	2	2	4	4	8	8	3	3	7	7	9	9	3	3	4	4	9	9	3
201	O.sativa	Lowland	Indica	Yunnan	7	7	4	4	7	7	3	3	6	6	7	7	6	6	4	4	3	3	4	4	14	14	5	5	3	3	2	2	4	4	1	5	3	3	7	7	9	9	3	3	4	4	8	8	3
202	O.sativa	Lowland	Indica	Yunnan	9	9	5	5	4	4	4	4	5	5	9	9	3	3	3	3	6	6	5	5	8	8	2	2	3	3	1	1	4	4	4	4	6	6	6	6	6	6	3	3	4	4	6	6	4
203	O.sativa	Lowland	Indica	Yunnan	7	7	4	4	6	6	3	8	5	5	7	7	6	6	4	4	3	3	3	3	18	18	5	5	3	3	3	3	4	4	4	4	6	6	6	6	9	9	4	4	4	4	8	8	3
204	O.sativa	Lowland	Indica	Yunnan	7	7	4	4	9	9	4	4	6	6	7	7	6	6	4	4	3	3	4	4	8	8	5	5	3	3	2	2	4	4	5	5	3	3	7	7	9	9	3	3	4	4	9	9	3
205	O.sativa	Lowland	Indica	Yunnan	7	7	4	4	9	9	4	4	7	7	7	7	6	6	4	4	3	3	4	4	8	8	5	5	3	3	2	2	4	4	5	5	6	6	7	7	9	9	3	3	4	4	8	8	3
208	O.sativa	Lowland	Indica	Yunnan	7	7	3	3	6	6	4	4	6	6	7	7	6	6	4	4	3	3	3	3	18	18	5	5	3	3	2	2	4	4	7	7	3	3	6	6	8	8	3	3	4	4	8	8	3
209	O.sativa	Lowland	Indica	Yunnan	7	7	4	4	9	9	4	4	6	6	7	7	6	6	4	4	3	3	3	3	8	8	5	5	3	3	2	2	4	4	8	8	6	6	7	7	8	8	3	3	4	4	7	7	3
210	O.sativa	Lowland	Indica	Yunnan	7	7	4	4	9	9	3	4	3	3	7	7	4	4	4	4	3	3	4	4	8	18	5	5	3	3	2	2	4	4	4	4	3	3	7	7	8	8	3	3	4	4	8	8	3
211	O.sativa	Lowland	Indica	Yunnan	7	7	3	3	6	6	4	4	6	6	7	7	6	6	4	4	3	3	3	3	18	18	5	5	3	3	2	2	4	4	4	4	3	3	7	7	8	8	3	3	4	4	8	8	3
212	O.sativa	Lowland	Indica	Yunnan	7	7	4	4	9	9	4	4	3	3	7	7	4	4	4	4	3	3	0	0	18	18	5	5	3	3	2	2	4	4	4	4	3	3	7	7	8	8	3	3	4	4	8	8	3
214	O.sativa	Lowland	Indica	Yunnan	7	7	5	5	6	6	4	8	6	6	7	7	6	6	4	4	3	3	4	4	18	18	5	5	3	3	2	2	4	4	8	8	3	3	7	7	9	9	3	3	3	3	7	7	3
215	O.sativa	Lowland	Indica	Yunnan	7	7	4	4	6	6	4	4	3	3	7	7	6	6	4	4	3	3	4	4	18	18	5	5	3	3	2	2	4	4	8	8	3	3	7	7	8	8	3	3	4	4	8	8	3
216	O.sativa	Lowland	Indica	Yunnan	7	7	4	4	9	9	4	4	3	3	7	7	4	4	4	4	3	3	4	4	8	8	5	5	3	3	2	2	4	4	5	5	3	3	6	7	9	9	3	3	4	4	8	8	3
217	O.sativa	Lowland	Indica	Yunnan	7	7	4	4	6	6	4	4	6	6	7	7	5	5	4	4	3	3	4	4	5	5	5	5	3	3	2	2	4	4	3	9	3	3	0	0	8	8	3	3	4	4	8	8	3
219	O.sativa	Lowland	Indica	Yunnan	7	7	3	3	9	9	7	7	3	3	7	7	6	6	4	4	3	3	4	4	18	18	4	4	3	3	2	2	4	4	5	5	3	3	0	0	7	7	3	3	4	4	9	9	3
220	O.sativa	Lowland	Indica	Yunnan	6	9	5	5	9	9	4	4	5	5	7	7	6	6	4	4	3	3	4	4	18	18	5	5	3	3	2	2	4	4	5	5	3	3	6	6	8	8	3	3	4	4	8	8	3
221	O.sativa	Lowland	Indica	Yunnan	11	11	4	4	9	9	4	4	3	3	7	7	6	6	4	4	3	3	4	4	5	5	5	5	3	3	2	2	4	4	8	8	3	3	6	6	9	9	3	3	4	4	10	10	3
222	O.sativa	Lowland	Indica	Yunnan	7	7	3	3	6	6	4	4	6	6	7	7	6	6	4	4	3	3	3	3	18	18	5	5	3	3	2	2	4	4	8	8	3	3	6	6	9	9	3	3	4	4	10	10	3
223	O.sativa	Lowland	Indica	Yunnan	7	7	3	3	9	9	4	4	6	6	7	7	6	6	4	4	3	3	3	3	8	8	5	5	3	3	2	2	4	4	5	5	3	3	7	7	0	0	3	3	4	4	8	8	3
224	O.sativa	Lowland	Indica	Yunnan	6	6	5	5	6	6	8	8	5	5	9	9	4	4	3	3	6	6	5	5	8	8	2	2	3	3	1	1	5	5	5	5	6	6	6	6	21	21	3	3	3	3	9	9	4
225	O.sativa	Lowland	Indica	Yunnan	7	7	4	4	9	9	8	8	6	6	7	7	6	6	4	4	3	3	4	4	18	18	5	5	3	3	2	2	4	4	4	4	3	3	7	7	9	9	3	3	4	4	9	9	3
226	O.sativa	Lowland	Indica	Yunnan	7	7	4	4	9	9	4	4	6	6	7	7	6	6	4	4	3	3	4	4	18	18	5	5	3	3	2	2	4	4	3	3	6	6	6	6	8	8	3	3	4	4	5	5	3
339	O.sativa	Lowland	Indica	Yunnan	7	7	3	3	7	7	4	4	6	6	7	7	6	6	4	4	3	3	3	3	15	15	5	5	3	3	2	2	4	4	5	5	3	3	7	7	9	9	3	3	4	4	8	8	3
49	O.rupipogon				2	4	1	3	5	8	4	7	2	6	7	8	4	4	3	4	2	5	4	5	12	18	2	3	3	3	1	2	4	4	8	8	3	6	7	8	9	9	2	3	3	3	11	12	3
50	O.rupipogon				2	2	3	5	1	9	0	0	2	5	7	8	4	4	3	3	2	3	2	2	6	9	2	2	3	3	1	1	4	4	7	7	4	6	5	5	3	8	2	3	1	3	8	8	3
51	O.rupipogon				1	9	4	6	6	9	4	4	2	5	9	9	3	5	3	4	2	2	3	3	8	8	2	2	3	3	1	2	4	4	4	8	3	3	6	6	8	8	2	3	4	4	7	10	3
52	O.rupipogon				1	8	2	4	4	5	4	4	5	5	6	7	4	6	3	3	2	3	3	3	6	11	1	1	3	3	2	3	4	5	6	7	5	5	6	7	13	13	2	2	4	4	6	7	3
54	O.rupipogon				6	6	0	0	4	4	10	10	2	2	6	6	5	5	3	3	2	2	0	0	13	13	5	5	3	3	0	0	8	8	2	2	8	8	2	2	2	10	5	5	3	3	1	1	7
55	O.rupipogon				7	7	1	3	5	5	4	4	5	5	7	8	4	5	2	2	1	6	4	4	10	20	1	2	3	3	1	1	4	4	6	6	4	5	6	7	5	7	2	3	3	4	2	2	3
56	O.rupipogon				6	6	6	6	4	4	8	8	5	5	7	7	3	3	4	5	2	2	3	4	2	10	1	1	3	3	1	1	4	4	6	6	3	5	5	5	7	7	3	3	3	5	7	7	3
57	O.rupipogon				1	6	4	4	5	5	9	9	5	6	7	8	3	3	3	3	2	3	3	3	8	8	2	3	3	3	1	2	4	5	4	4	5	5	6	6	8	8	2	2	4	4	7	7	3
58	O.rupipogon				5	5	1	1	4	9	4	4	5	5	8	8	4	4	3	3	4	4	3	3	4	10	1	2	4	4	1	4	4	4	6	6	5	5	7	7	4	4	3	3	3	3	7	10	3
59	O.rupipogon				11	11	3	3	4	9	3	6	2	5	7	7	3	3	3	4	2	2	3	3	18	18	4	4	3	3	1	2	3	3	3	4	8	8	5	5	8	8	1	2	3	3	6	7	2
60	O.rupipogon				5	10	5	9	5	9	10	10	5	5	6	9	3	4	3	3	2	3	3	4	5	7	3	3	4	4	1	1	5	6	5	9	3	5	7	7	7	7	0	0	4	4	6	10	4
61	O.rupipogon				10	10	3	3	0	0	10	10	2	2	6	6	2	2	3	3	0	0	2	2	0	0	2	2	2	3	1	1	8	8	2	2	5	5	6	6	7	7	5	5	4	4	1	1	3
62	O.rupipogon				1	5	5	6	4	4	8	9	5	6	5	8	1	6	3	4	2	2	2	2	18	18	1	2	3	3	1	1	4	4	4	4	4	5	6	6	0	0	3	3	3	4	6	6	3
64	O.rupipogon				6	6	4	8	4	4	4	4	2	5	9	9	3	5	3	4	1	2	3	3	4	8	1	1	3	3	1	2	4	4	4	4	5	5	6	6	5	9	2	3	4	4	6	6	3
65	O.rupipogon				1	1	8	8	4	4	4	9	5	5	6	7	3	5	3	4	1	3	3	3	4	6	1	2	3	3	1	1	4	4	4	4	5	5	6	6	5	9	2	2	4	4	8	9	3
66	O.rupipogon				6	11	6	6	4	9	6	6	5	5	3	3	4	4	3	3	3	3	4	4	5	14	1	1	3	3	1	1	4	4	7	7	4	5	6	7	4	7	3	3	4	4	8	9	3
67	O.rupipogon				2	5	3	3	4	9	4	9	5	5	7	7	3	3	3	3	2	2	3	3	5	7	2	3	3	3	1	1	4	4	4	4	3	3	6	6	16	17	3	3	4	4	7	7	4
68	O.rupipogon				5	6	6	6	4	5	6	6	5	5	7	7	4	4	3	3	2	3	2	2	5	5	2	5	3	3	1	1	4	4	7	7	3	3	5	5	16	17	3	3	4	4	9	9	3
69	O.rupipogon				1	6	6	9	4	4	6	6	2	5	8	9	3	4	3	3	2	2	3	4	5	5	5	5	3	3	1	2	4	5	6	7	3	3	6	6	8	10	3	3	4	4	10	10	3
70	O.rupipogon				1	13	6	6	4	4	4	9	5	5	6	8	3	3	3	3	2	2	3	3	5	8	2	2	3	3	1	2	5	6	4	5	3	3	7	7	9	9	5	5	3	3	9	9	3
71	O.rupipogon				7	11	4	4	4	4	0	0	5	5	7	7	4	4	3	3	2	3	2	2	9	9	2	2	3	3	1	1	4	4	6	7	4	4	5	5	7	7	3	3	4	4	9	9	3
72	O.rupipogon				11	11	6	6	4	4	6	6	5	5	6	6	4	5	3	3	1	1	3	5	14	14	1	1	3	3	1	1	4	4	4	7	5	6	7	8	8	8	3	3	4	4	6	6	3
[truncated: 49 more columns]

## Sheet: Field traits
Sample No.	Ecotype	Subspecies	RWC(CK)	RWC(DT)	No. of stomas	EWR	Root-shoot ratio	MDA (CK)	MDA (DT)	Flag leaf length (CK)	Flag leaf length (DT)	Flag leaf width (CK)	Flag leaf width (DT)	No. of panicles (CK)	No. of panicles (DT)	100-grain weight (CK)	100-grain weight (DT)	No. of seeds (CK)	No. of seeds (DT)	Seed-set rate (CK)	Seed-set rate (DT)	Yield (CK)	Yield (DT)	DI
184	upland	japonica	0.962474	0.812629	13.3889	0.151534	0.146624	0.793187	1.24506	40.4333	43.9667	1.78333	1.96667	5.55556	4.66667	2.21056	2.3125	505.542	505.671	0.674368	0.839873	11.2808	11.695	0.858667
228	upland	japonica	0.942148	0.855482	12.3333	0.1316	0.16195	0.990853	1.1849	33.1333	31.9	1.25	1.66667	5.75	6.41667	2.86883	2.95917	468.228	349.519	0.845449	0.825727	12.805	10.4933	0.608994
253	upland	japonica	0.910832	0.848204	13.1111	0.130485	0.209877	0.83154	1.2938	30.4	37.5	1.21667	1.6	6.80556	8.02778	2.72861	2.64278	533.832	449.476	0.745934	0.791743	14.7444	11.7478	0.6629
273	upland	japonica	0.918926	0.829855	15.7222	0.125189	0.167567	0.786607	1.32589	28	30.3	1.68333	1.9	7.19444	6.05556	2.2325	2.18278	636.526	825.918	0.886022	0.876073	14.0192	18.2692	1.68609
342	upland	japonica	0.929715	0.877597	17.5556	0.105578	0.240816	0.844343	1.24557	33.3	46.3667	1.93333	2.1	5.08333	3.30556	1.97375	1.99139	604.727	472.148	0.813981	0.795221	12.1625	9.45806	0.52089
126	upland	japonica	0.969092	0.891299	13.7222	0.229495	0.217189	0.859477	1.59444	35.1667	27.3667	1.71667	2.03333	6.04167	3.45833	2.18625	2.38333	398.681	289.176	0.658015	0.839741	8.77875	6.63292	0.354929
392	upland	japonica	0.928912	0.825974	11.1667	0.154049	0.193442	0.979557	1.33639	38.1667	38.8667	1.86667	2.4	5.25	5.58333	2.14625	2.07958	602.736	628.664	0.745319	0.645644	13.38	13.1333	0.912976
268	upland	japonica	0.957479	0.881017	15.7222	0.167113	0.26362	1.09992	1.37435	38.6667	31.6333	1.83333	2.21667	4.22222	5.86111	2.18306	2.31528	248.275	655.736	0.839809	0.836968	5.375	14.9839	2.95826
415	upland	japonica	0.94075	0.862172	13.5556	0.156463	0.209389	1.16998	1.39081	40	25.9333	1.63333	1.5	8.30556	5.16667	2.38083	2.64417	1088.04	530.029	0.776853	0.800978	26.1275	14.0736	0.536882
182	upland	japonica	0.918306	0.826588	14.0556	0.208426	0.202693	1.27612	1.24992	32.9667	38.8333	1.65	1.71667	7.58333	4.625	1.99167	2.1625	545.611	538.988	0.518477	0.812968	10.9792	11.7425	0.889441
400	upland	japonica	0.978777	0.859372	12.4444	0.208426	0.245058	1.03542	1.23186	31.8667	25.1667	1.71667	1.41667	10.2222	6.41667	2.77028	2.705	924.565	404.509	0.840717	0.857801	25.9322	11.0625	0.33422
177	upland	japonica	0.892444	0.87943	15.6111	0.257741	0.176722	0.85996	1.4292	48.2	36.5667	1.36667	1.66667	8.65	7.58333	2.1765	2.25139	825.277	681.029	0.67027	0.790722	17.583	15.1108	0.919706
352	upland	japonica	0.92571	0.86545	11.3333	0.224299	0.198864	0.943065	1.131	32.9667	27.8333	1.73333	1.86667	4.375	4.5	1.90333	2.11375	329.919	570.32	0.876319	0.878502	6.24875	11.7325	1.5601
239	upland	japonica	0.949816	0.871979	16.1667	0.140078	0.270386	0.922767	1.15267	23.2667	22.2333	1.43333	1.36667	7.38889	5.91667	2.40306	2.39083	468.333	247.103	0.759343	0.802038	11.3419	5.90333	0.217607
235	upland	japonica	0.929401	0.924418	14.5	0.126567	0.227539	0.93044	1.33765	27.1333	24.8667	1.4	1.56667	7.75	5.5	2.78583	2.78333	566.796	274.378	0.911382	0.810034	15.5425	7.70083	0.270221
246	upland	japonica	0.921713	0.900145	14.0556	0.195604	0.200812	0.999723	1.14446	35.0333	32.8	1.23333	0.866667	10.5833	9.58333	2.72833	2.935	535.786	281.88	0.83821	0.824726	14.4117	8.25167	0.334607
351	upland	japonica	0.938386	0.825809	9.11111	0.161905	0.269321	0.956053	1.07264	41.6333	31.9333	1.83333	2.13333	3	3.875	2.22	1.91	629.666	542.978	0.900829	0.775747	13.96	10.4108	0.549858
354	upland	japonica	0.96091	0.918272	13.7222	0.172926	0.184289	0.860295	1.16246	32.4333	36.4333	2.08333	1.98333	5	4.08333	1.9625	2.29972	383.236	458.698	0.898375	0.822862	7.51	10.2969	0.999867
393	upland	japonica	0.881213	0.852826	14.3333	0.195004	0.236992	1.18583	1.1616	43.7667	31.6	1.28333	1.28333	8.58333	5.70833	2.2075	2.45208	874.333	427.631	0.842265	0.890205	19.3525	9.97833	0.364371
346	upland	japonica	0.947415	0.868677	13.5	0.208426	0.166971	0.831733	1.03818	37.75	37.75	1.75	1.75	4.45833	4.55556	2.17625	2.41056	420.373	520.872	0.826103	0.832802	9.25875	12.9167	1.27619
227	upland	japonica	0.989496	0.903566	13.5556	0.261116	0.233578	0.838093	1.3554	34.6333	26.5333	1.36667	1.41667	7.16667	8.68333	2.97202	2.8555	436.004	396.632	0.841861	0.821209	12.8783	11.2958	0.701685
349	upland	japonica	0.965209	0.902665	16.2222	0.22963	0.177502	1.05078	1.34685	38.3667	33.9333	1.6	1.73333	6.02778	4.08333	2.46278	2.6975	522.563	268.325	0.766159	0.812863	12.9542	6.97167	0.265723
230	upland	japonica	0.879507	0.91726	14.8333	0.130961	0.200639	1.09416	1.30872	34.9667	26.6667	1.8	1.71667	6.44444	10.2917	2.32556	2.27042	512.96	509.387	0.743001	0.773004	12.04	11.4142	0.76635
272	upland	japonica	0.924606	0.876339	14.7329	0.208426	0.218184	1.1496	1.28521	47.4667	48.3333	1.96667	1.93333	6.19444	5.91667	1.89972	1.91833	513.607	771.801	0.671657	0.809586	10.1239	14.8728	1.5474
178	upland	japonica	0.934717	0.882301	14.7778	0.323077	0.194816	1.09128	1.43616	44.4	34.2333	2.23333	1.91667	5.44444	2.625	2.535	2.07	691.501	228.133	0.780645	0.775031	17.3225	4.60375	0.0866519
175	upland	japonica	0.964213	0.84867	15.5444	0.208426	0.302416	1.13493	1.2888	28.8	27.1333	1.16667	1.07667	9.75	10	2.80333	2.94083	448.259	363.456	0.874135	0.897514	12.6583	10.7392	0.645253
388	upland	japonica	0.950481	0.900526	12.2778	0.164338	0.211035	0.897023	1.29126	39.7333	39	2.06667	2.06667	5.875	4.75	1.92375	2.13833	442.482	629.242	0.816512	0.876214	8.38875	13.3292	1.49994
271	upland	japonica	0.927037	0.802789	12.7222	0.227517	0.213772	0.863327	1.19028	32	28.1667	1.63333	2.06667	4.75	6	1.82125	1.85	263.573	876.087	0.689496	0.741046	4.9125	15.6667	3.53847
236	upland	japonica	0.936983	0.883023	14.4444	0.283152	0.286657	0.856657	1.31027	26.1333	18.9333	1.48333	1.15	5.66667	7.16667	2.78083	2.92	351.552	326.952	0.843001	0.790763	9.75111	9.52083	0.658356
350	upland	japonica	0.931976	0.873571	14.3333	0.361386	0.213214	1.04981	1.40024	38.0667	33.5667	1.46667	1.44	7.75	5.79167	1.98333	2.3	626.87	425.952	0.832434	0.937172	12.2208	9.75125	0.551042
348	upland	japonica	0.952891	0.92296	12.3889	0.208426	0.209315	0.983387	1.32836	42.6667	26.1667	1.53333	1.31667	7.66667	6.5	2.77167	2.89083	615.67	449.277	0.74944	0.826586	17.2675	12.9533	0.688175
229	upland	japonica	0.886848	0.876099	15.6111	0.304119	0.229846	0.876033	1.20965	36.7333	25.9667	1.1	1.55	8.33333	9.66667	2.98125	2.9175	636.164	459.979	0.839739	0.877471	18.7862	13.3933	0.676243
325	lowland	japonica	0.94483	0.888418	16.1111	0.205357	0.346367	0.946283	1.24811	28.5333	22.6	0.983333	1.15	7.33333	6.16667	2.4425	2.4075	325.945	361.949	0.836916	0.907909	8.015	8.76417	0.678708
395	lowland	japonica	0.917105	0.830598	11.6667	0.208426	0.202418	0.817867	1.16427	41.8	26.6667	1.3	1.16667	7.88889	7.13889	2.56806	2.40528	737.68	546.295	0.891262	0.880979	18.5792	11.3603	0.491945
324	lowland	japonica	0.827627	0.85627	16.4444	0.138924	0.274044	0.8141	1.28065	37.1333	26.3	1.25	1.26667	11.5	11.25	2.545	2.46333	842.322	774.595	0.842913	0.894278	21.3067	18.855	1.18169
404	lowland	japonica	0.913442	0.839499	14.8333	0.306045	0.331454	0.840687	1.56395	33.1333	27.8	1.36667	1.22667	9.66667	9.16667	2.93167	2.81778	622.539	505.201	0.868129	0.917979	18.3733	14.1514	0.771926
323	lowland	japonica	0.806444	0.703409	15.7778	0.223256	0.19368	0.85794	1.15329	32.1667	20.0667	1.16667	1.11667	13	7	2.58417	2.29917	884.162	417.006	0.933067	0.911674	22.835	9.75083	0.294882
330	lowland	japonica	0.96782	0.792093	18.9444	0.195099	0.152495	0.668427	1.22381	27.6	24.7667	1.18333	1.26667	9.58333	8.05556	2.86	2.7175	803.65	688.984	0.833295	0.880497	22.7558	18.4775	1.06257
394	lowland	japonica	0.936294	0.906188	13.9444	0.254685	0.214398	0.89895	1.25812	37.4	31.8667	1.58333	1.36667	6	5.125	2.15833	2.39375	787.703	552.518	0.7656	0.88716	16.7075	13.2162	0.740407
397	lowland	japonica	0.969762	0.883488	12.7778	0.208426	0.215145	0.87871	1.42519	30.3667	30.8333	1.48333	1.45	6.25	6.33333	2.06625	2.0375	483.968	486.912	0.92629	0.913088	10.1913	9.82083	0.670246
405	lowland	japonica	0.943753	0.804558	11.5	0.201472	0.254104	0.96867	1.25001	32.8333	25.9	1.13333	1.7	7.45833	6.62222	2.71625	2.39606	681.572	437.245	0.932585	0.687398	18.8171	10.3992	0.407015
200	lowland	japonica	0.82378	0.831603	13.7222	0.225345	0.25966	0.890137	1.27399	33.8	30.6	1.53333	1.86667	6	5.5	2.56194	2.64333	507.045	480.895	0.874498	0.900143	13.0428	12.5558	0.856025
322	lowland	japonica	0.901704	0.884972	17.5556	0.113941	0.220008	0.911783	1.27138	28.7333	18.2	0.983333	1.1	11.8333	10.1667	2.47417	2.44667	718.235	546.646	0.87429	0.837992	17.6192	13.3642	0.7179
402	lowland	japonica	0.954327	0.93466	12.5556	0.206782	0.282819	0.863763	1.08561	37.6333	25.2	1.68333	1.53333	8.88889	5.66667	3.36139	3.28167	530.79	382.196	0.845885	0.883976	17.7742	12.6983	0.642495
398	lowland	japonica	0.950174	0.942957	15.1667	0.157441	0.25466	0.969127	1.49316	47	38.1333	1.78333	2	7.44048	4.05556	2.22012	2.30833	726.264	445.834	0.667676	0.77998	16.3689	10.125	0.443542
249	lowland	japonica	0.951061	0.939694	17.2222	0.205928	0.328338	0.980933	1.30779	26.3667	17.2	0.933333	0.7	12.5	10.4167	2.225	2.21583	761.181	282.684	0.811486	0.617381	16.9962	6.22917	0.161686
399	lowland	japonica	0.924217	0.829946	14	0.140022	0.244679	0.971523	1.1544	41.7667	22.1333	1.68333	1.3	8.08333	7.25	2.5675	2.92889	692.18	599.875	0.800619	0.920725	18.04	17.6167	1.21836
456	lowland	japonica	0.93749	0.849172	13.2778	0.220023	0.167772	1.04564	1.31232	34.6667	22.9667	1.4	1.18333	7.5	7.80556	2.71222	3.23437	700.895	268.4	0.862097	0.697282	19.1489	8.48139	0.266045
328	lowland	japonica	0.81728	0.812768	17.9444	0.138533	0.198419	0.995947	1.1835	33.8333	15.5	1.16667	0.866667	20.75	9.16667	2.5	2.47333	1347.53	436.235	0.867448	0.89794	33.3162	10.7292	0.244704
206	lowland	japonica	0.933741	0.842996	11.5556	0.188452	0.29494	0.923843	1.25301	33.4333	24.3	1.91667	2.03333	3.33333	4.38889	1.78286	1.80444	302.976	318.545	0.884259	0.688139	4.72	5.70833	0.488925
406	lowland	japonica	0.883181	0.865173	20.1667	0.11596	0.214365	0.959883	1.4502	23.9	24.6	1.23333	1.23333	9.41667	5.30556	2.52	2.51194	773.186	467.022	0.880291	0.928079	19.5342	11.7744	0.502633
320	lowland	japonica	0.888661	0.842175	14.1111	0.255567	0.355207	1.09497	1.49835	23.2	16.3667	1.03333	1.01667	13.5	5.5	1.975	2.26304	818.319	170.543	0.774227	0.665515	16.0283	3.91667	0.0677813
463	lowland	japonica	0.830705	0.828238	16.1111	0.168712	0.218647	0.909017	1.39957	29.8667	23.5333	1.31667	1.15	13.6944	4.375	2.50278	2.66625	1274.58	299.496	0.933323	0.909789	32.1272	7.755	0.132573
457	lowland	japonica	0.923693	0.858168	14.5	0.172138	0.216517	0.794635	1.40368	31.3	22.8	1.36667	1.45	8.25	6.45833	2.87333	2.98875	570.042	206.493	0.844755	0.733495	16.445	6.23875	0.16762
321	lowland	japonica	0.955128	0.855721	15.8889	0.189727	0.35548	0.85337	1.34083	35.9667	25.4667	1.11667	1.11667	10.8333	8.19444	2.38917	2.40889	755.814	531.915	0.859719	0.89364	17.8717	12.8531	0.654656
326	lowland	japonica	0.927654	0.855334	15.8333	0.208426	0.409231	0.96726	1.29876	35.7	24.6	1.36667	1.2	12.1111	8.02778	2.4525	2.90111	828.863	490.492	0.81304	0.806242	19.5203	14.1031	0.721615
240	upland	indica	0.950843	0.810601	10.2	0.236994	0.204795	0.928233	1.35538	28	27.4	1.1	0.833333	6.875	9.125	2.4975	2.365	366.356	301.348	0.845248	0.817053	9.23125	7.14625	0.391797
192	upland	indica	0.819284	0.833068	15.2222	0.168872	0.219306	0.86251	1.47108	48.2667	48.9667	1.66667	1.76667	6.25	7.375	2.29	1.755	770.136	902.896	0.758256	0.775474	17.6275	15.6638	0.985748
196	upland	indica	0.912833	0.870919	16.9444	0.200726	0.354224	0.807767	1.35716	32.1	32.3	1.9	1.84	6.72222	6.5	2.24917	2.21222	866.191	735.2	0.864117	0.891382	20.9067	16.2769	0.897483
243	upland	indica	0.935334	0.884315	11.3333	0.310028	0.162934	0.917463	1.30535	33.7333	24.9667	1.26667	0.866667	12.25	18.4167	2.765	2.56	716.051	646.979	0.865389	0.827598	19.8	16.5483	0.979509
247	upland	indica	0.906932	0.825324	13.8222	0.187162	0.158005	1.00313	1.27491	29.5667	24.3	1.6	1.45	13.5833	12.1944	2.3325	2.40833	1181.13	1124.43	0.837085	0.826088	27.5033	27.2514	1.91231
198	upland	indica	0.94655	0.807521	13.2222	0.237983	0.303967	0.84124	1.19484	53.6667	43.4667	1.06667	1.83333	9.75	9.5	2.44	2.3175	991.068	1133.32	0.794152	0.852167	23.99	26.4663	2.06785
245	upland	indica	0.923694	0.811184	15.7778	0.203312	0.282505	0.745823	1.19198	32.9333	22	1.6	1.11667	11.9683	13.6111	1.9244	1.79	1345.74	973.907	0.862557	0.892612	26.0012	17.6667	0.850122
241	upland	indica	0.929049	0.854876	12.3	0.336566	0.232771	0.9123	1.30675	28.8333	23.1	1.03333	1	11.1667	15.3333	2.66667	2.38917	672.711	673.022	0.842659	0.799447	17.7717	16.1583	1.04047
180	upland	indica	0.932545	0.791048	14.5556	0.115776	0.206631	0.85268	1.23433	41.4667	32.9333	1.6	1.66667	11.9167	8	2.56333	2.47417	1156.18	560.951	0.822385	0.798294	29.845	13.7864	0.451019
336	upland	indica	0.94584	0.834921	15.25	0.208426	0.243431	0.74828	1.15367	30.1	23.1	1.26667	1.33333	10.8333	11.9167	1.9575	1.82833	1261.95	911.532	0.882822	0.907135	24.7683	16.685	0.796014
244	upland	indica	0.899907	0.734602	15.1667	0.213849	0.168617	0.80832	1.20491	31.9333	26.1667	1.36667	1.2	12.1667	14.375	2.45167	2.23875	887.645	858.275	0.841804	0.764093	22.03	19.3425	1.20275
333	upland	indica	0.910925	0.872769	12.6667	0.307998	0.252302	0.721773	1.36893	35.6	25.9	1.26667	0.866667	14.5556	13	2.59333	2.31583	1005.69	520.503	0.82204	0.791811	26.3853	12.0292	0.388396
345	upland	indica	0.897032	0.832077	17.1667	0.262799	0.22106	0.95042	1.3092	34.9333	42.3667	1.53333	1.71667	9.83333	11.5833	2.42333	2.29583	970.547	1298.47	0.756993	0.82824	23.4683	29.7842	2.67703
335	upland	indica	0.904611	0.844061	13.7222	0.259724	0.243938	0.881295	1.51101	23.6333	26.3667	1.16667	1.25	14.9167	7.5	2.27958	2.2775	1028.49	482.847	0.787953	0.915622	23.6108	11.0025	0.363109
238	upland	indica	0.891166	0.723328	14.2778	0.248183	0.206981	0.948115	1.11201	35.8333	34.9333	1.1	0.9	14.9167	16.25	2.59944	2.31083	976.67	702.238	0.869842	0.790867	25.3631	16.2442	0.736815
269	upland	indica	0.873515	0.81353	16.8889	0.18908	0.222783	1.19938	1.12715	29.1333	30.0667	1.77667	1.68333	7.75	7.16667	2.44667	2.5575	662.197	646.828	0.766004	0.897399	16.4583	16.5658	1.18088
197	upland	indica	0.925901	0.826324	14.4444	0.23335	0.248934	0.91707	1.15873	42.7667	30.4	2.1	1.56667	7.27778	4	2.46028	2.28	849.192	303.635	0.728197	0.906041	21.0561	6.87	0.158745
181	upland	indica	0.918837	0.876314	15.9444	0.179451	0.211649	0.934753	1.25131	41.6333	52.9667	1.8	1.86667	7.75	8	2.2375	2.13542	1051.25	927.886	0.859271	0.851814	23.5637	19.7837	1.17635
353	upland	indica	0.919704	0.887528	16.6111	0.137838	0.294574	0.99626	1.32772	32.3	33.8333	1.28333	1.36667	9	8.86111	2.4025	2.38	921.934	762.428	0.840015	0.912622	22.4192	18.1667	1.04255
332	upland	indica	0.894145	0.871101	15	0.108475	0.178628	0.828353	1.27926	37.0333	34.3667	1.33333	1	13.5278	16.6667	2.58056	2.3425	937.901	608.352	0.883088	0.735384	24.2917	14.2533	0.592299
274	upland	indica	0.682252	0.880636	14.5	0.208426	0.242246	1.08205	1.23965	40.8	48.3	1.56667	1.68333	8.875	8.75	2.1525	2.05583	779.033	838.127	0.820162	0.819189	16.58	17.0917	1.24781
237	upland	indica	0.810182	0.710006	15.5556	0.202977	0.217395	0.92495	1.3483	24.5333	24.1667	1	0.9	12.0833	15.3889	2.67556	2.39667	761.003	499.825	0.816098	0.760894	20.3883	11.985	0.498953
257	upland	indica	0.906021	0.856926	13.5	0.138436	0.149416	0.884627	1.26613	32.3333	32	1.26667	0.9	9.47222	11.5	2.48278	2.35333	569.651	518.466	0.909619	0.843449	14.1769	11.76	0.690872
275	upland	indica	0.876038	0.831134	15.7222	0.269663	0.274094	0.84274	1.18542	33.4667	47.5333	1.46667	1.3	8.52778	8.33333	2.22556	2.43167	789.062	736.835	0.804565	0.902916	17.4589	17.8575	1.29357
90	upland	indica	0.921108	0.851453	17.5	0.284693	0.191003	0.833393	1.16093	39.9333	33.8667	1.75	1.95	7.25	8.48333	1.93	1.98217	710.088	841.315	0.869143	0.834997	13.7525	16.5293	1.407
254	upland	indica	0.883816	0.793393	14.7329	0.291823	0.147502	0.88061	1.20688	49.0333	27.0667	1.56667	1.21667	8.94444	11.8889	2.49806	2.20583	891.221	1014.08	0.808357	0.818609	22.1603	22.5139	1.61991
344	upland	indica	0.881991	0.85566	15.7778	0.208426	0.225821	0.875833	1.24636	56.1333	24.3667	1.83333	1.3	10.6389	11.8611	2.72722	2.55611	1029.01	1033.5	0.790009	0.832572	28.1089	26.4658	1.76479
338	upland	indica	0.905892	0.855377	14.8889	0.177859	0.203786	0.950183	1.45173	33.2	23.0333	1.53333	1.3	9.66667	10.5833	2.02583	1.88	1164.6	758.857	0.893626	0.877775	23.58	14.1433	0.600793
334	upland	indica	0.933054	0.828197	15.4167	0.235113	0.250071	0.970433	1.15048	31.4333	30.5667	1.13333	1.03333	17.2917	16.3333	2.39	2.06167	898.713	602.867	0.742239	0.827385	21.5838	12.4758	0.510714
205	lowland	indica	0.880537	0.882346	12.7222	0.169608	0.209955	1.12125	1.26498	40.8333	22.2667	1.56667	1.46667	7.33333	5.5	2.3275	1.51	781.352	780.558	0.664238	0.753061	17.8058	11.95	0.567988
202	lowland	indica	0.93258	0.799884	13.6111	0.320585	0.192719	0.91414	1.2594	30	27.0667	1.58333	1.46667	10	6.33333	1.595	1.39583	1233.76	575.888	0.837102	0.596968	19.8375	8.2625	0.243726
251	lowland	indica	0.969674	0.847999	15.3889	0.239884	0.196103	0.916773	1.23132	31.9667	23.1333	1.05	1.15	14.875	7.72222	2.8975	2.74667	981.944	549.963	0.907403	0.910793	27.9975	15.1056	0.577191
462	lowland	indica	0.914935	0.917653	13.7222	0.268619	0.360023	0.84916	1.13233	41.8333	30.1	1.33333	1.31667	15.1667	10.5	2.06333	1.91167	1696.29	1114.3	0.860498	0.888543	35.1917	21.6608	0.944226
331	lowland	indica	0.933345	0.821055	12.9444	0.222403	0.182893	0.84977	1.24941	31.8333	29.6333	1.26667	1	8.94444	18.8611	2.60083	2.29611	505.178	802.432	0.876476	0.830553	13.1067	18.155	1.78101
327	lowland	indica	0.924013	0.835866	14.6111	0.18451	0.435713	0.979163	1.1871	40.9	24.5667	1.41667	1.45	13.1944	11.5	2.36833	2.28	1469.51	866.734	0.889559	0.822376	34.805	19.5983	0.781559
460	lowland	indica	0.947955	0.891237	15.2778	0.177046	0.265625	0.87895	1.19085	43.6667	23.9667	1.73333	1.58333	9	8.91667	2.4275	2.42833	983.147	807.432	0.838956	0.827857	23.985	19.3858	1.10967
396	lowland	indica	0.939047	0.840992	18.3333	0.195221	0.291776	0.746137	1.22858	30	21.0667	2.06667	1.53333	10.6667	9.75	2.3225	1.98333	1419.7	959.36	0.910431	0.851463	32.8625	19.1692	0.791902
250	lowland	indica	0.917173	0.842242	16.7222	0.25969	0.224838	0.947825	1.36805	35.1667	23.5333	1.41667	1.28333	10.25	13.5	2.26125	2.18	1090.08	961.045	0.797484	0.862453	24.6688	21.0712	1.27467
159	lowland	indica	0.91803	0.788789	15.1667	0.176096	0.164603	0.96067	1.24967	34.3333	22.3	1.3	1.26667	12.8333	14.8333	2.25583	2.15583	1164.46	1145.55	0.880059	0.87662	26.2733	24.6483	1.63767
459	lowland	indica	0.946513	0.771096	16.3889	0.206731	0.247546	1.09675	1.43027	35.9333	26.0333	1.58333	1.43333	9.33333	11.9444	2.2175	2.08833	919.542	1075.76	0.760346	0.753519	20.6775	22.4208	1.72175
447	lowland	indica	0.943582	0.834361	14.1667	0.175115	0.210482	1.08634	1.41245	48.7333	40.0333	1.65	1.93333	8.5	8.25	2.31917	2.18667	1368.31	1400.62	0.824986	0.758396	31.9158	30.7342	2.09605
248	lowland	indica	0.913932	0.77305	18.0556	0.273537	0.192738	1.00556	1.18704	40.4333	19.7	1.3	1.03333	9.27778	7	2.27806	2.3775	654.817	360.754	0.776421	0.906152	15.1189	8.61125	0.347358
156	lowland	indica	0.914781	0.838621	16.1111	0.21668	0.241902	0.912997	1.31489	29.6	21.2333	1.4	1.26667	12.9167	9.875	2.39667	2.24375	1290.88	763.71	0.859763	0.877162	30.9517	16.8675	0.651003
144	lowland	indica	0.917682	0.874899	15.2222	0.15415	0.151297	1.00189	1.28802	50.2333	24.1333	1.36667	1.01667	13.5	9.91667	2.39083	2.28	1156.33	824.093	0.786504	0.829765	27.72	18.5564	0.879749
458	lowland	indica	0.918093	0.814268	14.7556	0.239905	0.232882	1.07339	1.3161	21.8667	13.1	1.6	1.07667	11.625	12.8333	1.975	1.7625	1414	1064.76	0.934841	0.867878	28.185	18.7683	0.885113
133	lowland	indica	0.909476	0.841487	12.7778	0.202473	0.215543	0.891637	1.3731	44.4	40.3333	1.51667	1.46667	8.22222	4.75	2.26417	2.05375	891.423	430.741	0.915514	0.800543	20.4794	8.93375	0.276004
204	lowland	indica	0.851002	0.85523	13.1111	0.319313	0.237145	0.98453	1.20602	42.5333	57.3333	1.63333	1.35	11	7.13889	1.945	1.5475	1381.81	816.072	0.880112	0.783564	27.1275	12.2675	0.392887
401	lowland	indica	0.881255	0.897051	14.0556	0.208426	0.232701	1.00834	1.13487	44.9	47.6333	1.81667	1.85	9.77778	7.41667	2.52056	2.0475	936.009	779.421	0.797962	0.797803	23.7536	16.2708	0.789324
461	lowland	indica	0.879204	0.838616	12.1667	0.140237	0.256205	0.93868	1.30078	32.5333	34.5	1.65	0.966667	11.375	18.2778	2.4025	1.98417	741.533	737.482	0.873875	0.831098	17.6837	14.5942	0.853001
